# Supplementary material for: Dibromido{2-[1-(cyclo­propyl­imino)­eth­yl]pyridine}­zinc(II)
Source: Acta Crystallogr Sect E Struct Rep Online. 2010 Jul 3;66(Pt 8):m880. doi: 10.1107/S1600536810025201 (PMC3007484; doi:10.1107/S1600536810025201)
Supplement: Supplementary file 2 [file e-66-0m880-Isup2.hkl]

# 
# h,k,l, Fc-squared, Fo-squared, sigma(Fo-squared) and status flag 
# 
data_I
_shelx_title ' P1 in P1                    New: P21' 
_shelx_refln_list_code          4 
_shelx_F_calc_maximum      134.88 
_exptl_crystal_F_000       372.00 
_reflns_d_resolution_high  0.7828 
 
loop_ 
 _symmetry_equiv_pos_as_xyz 
 'x, y, z' 
 '-x, y+1/2, -z' 
 
_cell_length_a     7.0290 
_cell_length_b    14.0900 
_cell_length_c     7.0370 
_cell_angle_alpha  90.000 
_cell_angle_beta  111.820 
_cell_angle_gamma  90.000 
 
_shelx_F_squared_multiplier     1.000 
 
loop_ 
 _refln_index_h 
 _refln_index_k 
 _refln_index_l 
 _refln_F_squared_calc 
 _refln_F_squared_meas 
 _refln_F_squared_sigma 
 _refln_observed_status 
   0 -18   0      149.24      143.78     39.24 o 
   1 -17   0        9.10      -16.93     22.26 o 
   2 -17   0        9.27       -2.36     29.92 o 
   0 -16   0       17.85      -24.05     24.03 o 
   1 -16   0       13.98       10.09     21.69 o 
   2 -16   0       14.23        6.16     28.93 o 
   3 -16   0       21.46       -4.35     32.21 o 
   1 -15   0      194.89      171.22     35.38 o 
   2 -15   0      268.73      253.61     37.83 o 
   3 -15   0      214.70      201.80     38.19 o 
   4 -15   0      113.97       99.68     34.68 o 
   0 -14   0      230.15      238.75     40.87 o 
   1 -14   0      425.87      379.32     30.21 o 
   2 -14   0      117.59      122.97     38.23 o 
   3 -14   0      139.50      141.64     33.51 o 
   4 -14   0       37.72       22.51     27.98 o 
   5 -14   0        7.71      -25.41     30.22 o 
   1 -13   0       10.44        1.91     13.96 o 
   2 -13   0       71.96       67.79     24.67 o 
   3 -13   0      166.07      168.66     31.93 o 
   4 -13   0      107.40      157.61     51.93 o 
   5 -13   0       90.87      102.65     34.32 o 
   0 -12   0     2605.01     2498.60    300.19 o 
   1 -12   0     2431.94     2374.94    100.12 o 
   2 -12   0     1021.48      951.42     35.36 o 
   3 -12   0      488.47      486.46     56.22 o 
   4 -12   0      165.28      163.42     30.94 o 
   5 -12   0      151.59      174.05     35.78 o 
   6 -12   0       41.77       58.62     31.77 o 
   1 -11   0       49.07       61.42     12.82 o 
   2 -11   0      236.23      244.67     21.38 o 
   3 -11   0      108.29      117.55     24.52 o 
   4 -11   0      140.47      161.65     30.09 o 
   5 -11   0       37.86       35.48     33.44 o 
   6 -11   0       32.15       48.91     31.06 o 
   0 -10   0      677.43      604.01     41.45 o 
   1 -10   0      789.87      671.55     22.80 o 
   2 -10   0      462.80      422.29     23.14 o 
   3 -10   0      646.93      569.54     36.81 o 
   4 -10   0      287.56      315.77     33.91 o 
   5 -10   0      244.41      315.68     36.81 o 
   6 -10   0      146.15      183.62     51.35 o 
   1  -9   0      351.11      331.11     22.19 o 
   2  -9   0     1471.40     1339.76     51.11 o 
   3  -9   0     1825.21     1821.00     74.88 o 
   4  -9   0     1849.16     1871.71     80.17 o 
   5  -9   0      683.07      710.13     73.97 o 
   6  -9   0      207.71      202.11     48.38 o 
   7  -9   0       50.02       -1.49     42.27 o 
   0  -8   0     2785.92     2533.75    135.15 o 
   1  -8   0     3282.47     3071.83    108.39 o 
   2  -8   0      726.48      648.29     36.50 o 
   3  -8   0      863.20      765.84     81.19 o 
   4  -8   0       22.21       23.97     12.19 o 
   5  -8   0      142.02      162.19     20.21 o 
   6  -8   0       48.05       49.37     36.99 o 
   7  -8   0       28.95       36.49     39.46 o 
   1  -7   0      942.31      960.14     31.76 o 
   2  -7   0      569.85      501.92     30.97 o 
   3  -7   0     1097.23      952.04     62.64 o 
   4  -7   0      225.07      221.83     18.53 o 
   5  -7   0       89.74      104.97     21.96 o 
   6  -7   0      155.44      189.59     29.12 o 
   7  -7   0       88.87       56.11     27.82 o 
   0  -6   0    10660.85     9736.49    598.98 o 
   1  -6   0    14633.99    12555.53    674.87 o 
   2  -6   0     9531.72     8073.17    381.93 o 
   3  -6   0     2669.08     2405.79    145.04 o 
   4  -6   0      659.14      622.84     56.78 o 
   5  -6   0       72.99       86.17     16.66 o 
   6  -6   0      168.92      184.51     27.81 o 
   7  -6   0       15.74       13.07     23.20 o 
   1  -5   0      751.66      649.26     22.17 o 
   2  -5   0     1026.70      891.49     29.62 o 
   3  -5   0     1303.12     1149.45     89.06 o 
   4  -5   0      576.23      535.99     57.56 o 
   5  -5   0      102.95      141.38     25.23 o 
   6  -5   0      141.13      144.27     26.23 o 
   7  -5   0       55.10       79.79     26.04 o 
   8  -5   0       41.69       17.56     28.02 o 
   0  -4   0     6830.25     6257.72    415.45 o 
   1  -4   0     5833.91     4961.18    147.79 o 
   2  -4   0     3477.63     3109.25    115.02 o 
   3  -4   0     2359.55     2145.54    144.22 o 
   4  -4   0     1272.35     1248.66    150.35 o 
   5  -4   0      298.30      260.46     25.80 o 
   6  -4   0      268.30      275.51     30.25 o 
   7  -4   0       86.82      106.44     27.60 o 
   8  -4   0       30.84       36.89     29.37 o 
   1  -3   0     2423.83     2182.53     47.33 o 
   2  -3   0     5409.44     4813.81    366.43 o 
   3  -3   0     7176.29     6704.40    681.20 o 
   4  -3   0     3713.14     3605.58    428.62 o 
   5  -3   0     2382.65     2104.39     57.02 o 
   6  -3   0      665.28      596.38     37.76 o 
   7  -3   0      183.29      182.19     32.40 o 
   8  -3   0       26.63       22.29     29.13 o 
   0  -2   0     6729.65     6371.69    348.66 o 
   1  -2   0     5102.11     4531.88    164.89 o 
   2  -2   0     7862.02     7251.01    610.84 o 
   3  -2   0     1673.50     1642.43    162.91 o 
   4  -2   0     1455.35     1588.49    213.28 o 
   5  -2   0      468.02      429.78     30.13 o 
   6  -2   0      117.38      119.23     23.11 o 
   7  -2   0       36.59       62.09     24.27 o 
   8  -2   0       11.47       -2.72     24.40 o 
   1  -1   0      681.49      670.12     30.95 o 
   2  -1   0     1449.89     1466.88    155.74 o 
   3  -1   0      665.38      657.89     84.04 o 
   4  -1   0     1073.27     1132.33    167.65 o 
   5  -1   0     1104.57      986.17     40.37 o 
   6  -1   0      203.71      217.90     26.79 o 
   7  -1   0      116.94      136.36     31.37 o 
   8  -1   0       31.78       36.74     27.78 o 
   1   0   0    18191.37    14386.98    483.40 o 
   2   0   0    16998.28    16452.84   1912.60 o 
   3   0   0     2294.71     2404.59    306.32 o 
   4   0   0      997.12      892.07     58.37 o 
   5   0   0       65.55       92.80     18.04 o 
   6   0   0        4.20       -6.84     14.99 o 
   7   0   0       26.69       19.48     21.86 o 
   8   0   0        6.16        6.08     25.51 o 
   1   1   0      604.66      613.31     49.78 o 
   2   1   0     1445.79     1350.68     35.42 o 
   3   1   0      524.28      455.27     21.13 o 
   4   1   0     1098.64     1039.77     51.52 o 
   5   1   0     1056.01      998.15     39.91 o 
   6   1   0      184.63      206.57     26.38 o 
   7   1   0      107.14      118.42     28.04 o 
   8   1   0       33.20       35.95     27.14 o 
   1   2   0     5301.77     5242.24    587.42 o 
   2   2   0     7878.17     7403.88    262.13 o 
   3   2   0     1572.96     1454.46     34.73 o 
   4   2   0     1398.54     1251.23     90.90 o 
   5   2   0      466.63      452.10     43.26 o 
   6   2   0      106.67      119.37     22.93 o 
   7   2   0       31.44       40.58     23.67 o 
   8   2   0        8.30       -4.13     35.50 o 
   1   3   0     2454.94     2572.32    314.48 o 
   2   3   0     5510.25     5194.84    297.30 o 
   3   3   0     7102.79     6550.60     72.12 o 
   4   3   0     3587.20     3279.95    122.11 o 
   5   3   0     2403.26     2306.26     85.86 o 
   6   3   0      665.65      666.43     57.46 o 
   7   3   0      176.72      207.27     31.98 o 
   8   3   0       22.51       18.49     38.97 o 
   1   4   0     5957.52     6018.98    692.36 o 
   2   4   0     2963.97     2866.22    206.32 o 
   3   4   0     2292.74     2131.28     42.79 o 
   4   4   0     1212.25     1149.42     38.23 o 
   5   4   0      360.97      278.93     99.73 o 
   6   4   0      261.03      203.52     90.49 o 
   7   4   0      105.43      126.37     28.40 o 
   8   4   0       33.93        1.65     38.31 o 
   1   5   0      804.70      771.12     21.80 o 
   2   5   0      968.36      969.40     56.72 o 
   3   5   0     1296.87     1285.37     35.62 o 
   4   5   0      626.39      614.55     31.33 o 
   5   5   0      154.20      150.14     43.34 o 
   6   5   0      144.12      108.43     38.97 o 
   7   5   0       50.99       51.35     38.97 o 
   8   5   0       36.91       45.74     45.74 o 
   2   6   0     9169.18     9182.51    854.59 o 
   3   6   0     2685.46     2679.36     49.95 o 
   4   6   0      699.64      727.09     33.23 o 
   5   6   0       77.01       71.90     23.40 o 
   6   6   0      187.75      169.62     63.65 o 
   7   6   0       15.99       45.08     39.13 o 
   2   7   0      483.20      515.48     37.07 o 
   3   7   0     1025.32     1065.04     72.32 o 
   4   7   0      229.49      245.15     26.12 o 
   5   7   0       89.42      106.03     24.43 o 
   6   7   0      149.55      110.03     52.43 o 
   7   7   0       81.80       97.75     43.10 o 
   2   8   0      766.09      872.18     48.88 o 
   3   8   0      881.40      869.68     61.92 o 
   4   8   0       11.61       23.80     16.57 o 
   5   8   0      128.96      156.48     28.35 o 
   6   8   0       39.10       38.47     30.88 o 
   2   9   0     1459.58     1698.28     66.87 o 
   3   9   0     1865.44     2180.94     78.27 o 
   4   9   0     1673.52     1701.92     76.29 o 
   5   9   0      676.17      723.73     60.27 o 
   2  10   0      407.23      423.70     43.76 o 
   3  10   0      587.66      581.89     52.51 o 
   4  10   0      253.08      319.35     57.30 o 
   2  11   0      224.38      285.33     53.66 o 
   3  11   0      128.43      217.96     52.34 o 
   4  11   0      157.34      167.93     54.33 o 
   2  12   0     1068.75     1124.65     67.70 o 
   3  12   0      468.02      552.99     58.45 o 
   2  13   0       85.96      101.88     51.85 o 
   2  14   0      107.33      206.90     66.87 o 
  -2 -17   1       10.13      -16.87     31.10 o 
  -1 -17   1        0.22       -0.65     24.07 o 
   0 -17   1        1.53      -16.02     21.83 o 
   1 -17   1       34.60       29.26     31.76 o 
   2 -17   1       98.02       59.60     36.70 o 
  -4 -16   1      265.81      234.41     44.00 o 
  -3 -16   1      182.84      184.37     38.89 o 
  -2 -16   1      125.79       76.82     32.44 o 
  -1 -16   1       29.83       18.35     22.88 o 
   0 -16   1       51.89       21.25     19.37 o 
   1 -16   1       11.57       -8.42     20.68 o 
   2 -16   1        2.86       -5.82     27.55 o 
   3 -16   1       39.17        9.87     34.50 o 
  -4 -15   1       31.02       15.60     30.93 o 
  -3 -15   1      154.93      156.06     35.06 o 
  -2 -15   1      312.39      305.01     40.18 o 
  -1 -15   1      351.73      349.89     31.39 o 
   0 -15   1      303.59      301.52     26.30 o 
   1 -15   1      140.27      103.06     23.70 o 
   2 -15   1       69.62       26.88     29.78 o 
   3 -15   1       41.19       32.84     32.08 o 
   4 -15   1       61.59       92.83     37.02 o 
  -5 -14   1       15.00       25.14     31.70 o 
  -4 -14   1       51.11       61.15     29.11 o 
  -3 -14   1      135.77      109.01     30.12 o 
  -2 -14   1      485.74      436.66     76.70 o 
  -1 -14   1      585.62      553.16     33.27 o 
   0 -14   1      596.49      539.16     38.55 o 
   1 -14   1      293.38      224.07     30.51 o 
   2 -14   1      279.16      297.28     37.78 o 
   3 -14   1      129.49      155.64     35.30 o 
   4 -14   1       73.86      129.61     55.98 o 
  -6 -13   1       13.70       32.35     31.50 o 
  -5 -13   1        9.28       36.35     27.57 o 
  -4 -13   1      137.84      134.16     31.29 o 
  -3 -13   1      127.85      115.18     27.38 o 
  -2 -13   1      359.86      323.92     26.93 o 
  -1 -13   1      655.22      575.24     39.92 o 
   0 -13   1      484.51      391.54     30.19 o 
   1 -13   1      487.99      379.06     41.66 o 
   2 -13   1      215.41      177.03     31.98 o 
   3 -13   1      148.92      137.85     31.75 o 
   4 -13   1       31.20       24.58     28.33 o 
   5 -13   1        2.22       -9.85     30.09 o 
  -6 -12   1       83.07       87.90     31.99 o 
  -5 -12   1      255.30      269.08     37.81 o 
  -4 -12   1      524.28      495.70     42.71 o 
  -3 -12   1      526.90      502.26     38.76 o 
  -2 -12   1      922.32      865.77     34.98 o 
  -1 -12   1      569.40      565.53     27.98 o 
   0 -12   1     1281.41     1181.04     72.64 o 
   1 -12   1     1241.20     1085.86     80.56 o 
   2 -12   1     1315.71     1285.35     53.30 o 
   3 -12   1      860.32      907.51     49.02 o 
   4 -12   1      403.17      433.70     47.64 o 
   5 -12   1       98.48      101.88     33.02 o 
  -6 -11   1       27.72       23.71     26.62 o 
  -5 -11   1       48.43       32.51     27.33 o 
  -4 -11   1      114.96      173.84     39.55 o 
  -3 -11   1      272.49      265.91     30.47 o 
  -2 -11   1      156.07      181.89     19.96 o 
  -1 -11   1       12.95       17.97     11.33 o 
   0 -11   1      175.30      164.31     23.67 o 
   1 -11   1      356.58      313.75     22.41 o 
   2 -11   1      171.04      136.71     24.57 o 
   3 -11   1      508.42      513.61     39.17 o 
   4 -11   1      238.05      235.12     33.79 o 
   5 -11   1      243.31      268.67     41.36 o 
   6 -11   1       34.34       58.12     47.89 o 
  -7 -10   1      134.10      141.67     53.33 o 
  -6 -10   1      516.23      627.47     63.57 o 
  -5 -10   1      577.64      597.78     65.31 o 
  -4 -10   1     1128.32     1042.86     47.11 o 
  -3 -10   1      486.14      440.71     32.00 o 
  -2 -10   1      709.91      665.18     30.46 o 
  -1 -10   1      101.19       96.50     13.00 o 
   0 -10   1      267.80      258.64     19.55 o 
   1 -10   1      140.79      129.72     16.31 o 
   2 -10   1      359.40      301.18     39.66 o 
   3 -10   1      124.73      117.60     25.41 o 
   4 -10   1      180.12      182.08     30.06 o 
   5 -10   1      252.79      286.58     36.37 o 
   6 -10   1      123.92      135.24     49.87 o 
  -7  -9   1       82.42       94.95     52.18 o 
  -6  -9   1      117.90      128.56     31.62 o 
  -5  -9   1      111.27       92.09     25.48 o 
  -4  -9   1      288.09      316.12     37.65 o 
  -3  -9   1      913.43      813.89     38.45 o 
  -2  -9   1     2174.99     2097.22     84.65 o 
  -1  -9   1     1969.67     1855.77     96.19 o 
   0  -9   1     2299.89     2150.54    127.49 o 
   1  -9   1     1033.17      874.20     65.10 o 
   2  -9   1      134.69      116.36     18.42 o 
   3  -9   1      252.11      281.20     29.23 o 
   4  -9   1      218.35      222.32     30.81 o 
   5  -9   1      436.82      474.14     40.92 o 
   6  -9   1      182.28      133.09     51.02 o 
  -7  -8   1       94.76       86.19     40.62 o 
  -6  -8   1       88.97       81.42     24.36 o 
  -5  -8   1      189.87      185.50     21.28 o 
  -4  -8   1      117.09      118.85     15.86 o 
  -3  -8   1      170.17      175.31     15.79 o 
  -2  -8   1      604.10      574.26     17.02 o 
  -1  -8   1     1154.40     1086.73     60.61 o 
   0  -8   1     2596.06     2480.69    152.03 o 
   1  -8   1     2644.48     2213.32    201.37 o 
   2  -8   1     1437.63     1211.44    137.91 o 
   3  -8   1      704.16      706.61     43.59 o 
   4  -8   1      257.27      308.65     31.93 o 
   5  -8   1      191.25      226.10     31.83 o 
   6  -8   1      106.80      121.03     46.73 o 
   7  -8   1       12.25        3.80     39.13 o 
  -7  -7   1       46.00       73.91     25.84 o 
  -6  -7   1       21.44       31.15     20.20 o 
  -5  -7   1        6.44        5.46     12.48 o 
  -4  -7   1      149.99      156.04     16.67 o 
  -3  -7   1      669.17      633.36     29.56 o 
  -2  -7   1     1478.73     1438.40     41.35 o 
  -1  -7   1     2774.60     2573.57     96.22 o 
   0  -7   1     2519.80     2295.20    143.45 o 
   1  -7   1      607.91      496.47     51.93 o 
   2  -7   1      401.60      322.25     34.73 o 
   3  -7   1       83.07       92.11     18.90 o 
   4  -7   1       58.98       66.63     29.64 o 
   5  -7   1       33.68       38.34     21.89 o 
   6  -7   1       29.69       19.81     35.01 o 
   7  -7   1       68.40       95.77     50.53 o 
  -8  -6   1       33.43       -6.73     24.75 o 
  -7  -6   1       35.68       50.17     24.92 o 
  -6  -6   1      156.09      150.75     25.78 o 
  -5  -6   1      880.92      859.19     36.44 o 
  -4  -6   1      546.80      479.07     22.04 o 
  -3  -6   1     1243.96     1257.24     54.31 o 
  -2  -6   1      820.85      814.50     23.23 o 
  -1  -6   1     1706.67     1575.74     73.94 o 
   0  -6   1     4365.74     4121.71    251.89 o 
   1  -6   1     4972.06     4201.99    404.58 o 
   2  -6   1     6477.61     5568.48    618.65 o 
   3  -6   1     3556.29     3522.39    435.18 o 
   4  -6   1     2968.86     2742.67    344.60 o 
   5  -6   1      841.57      770.10     89.82 o 
   6  -6   1      163.98      181.14     46.73 o 
   7  -6   1       17.23        7.93     39.96 o 
  -8  -5   1        3.65       -7.73     25.32 o 
  -7  -5   1        7.19        2.12     21.25 o 
  -6  -5   1        0.20       -1.81     17.34 o 
  -5  -5   1      339.40      336.24     21.95 o 
  -4  -5   1      310.36      312.92     20.94 o 
  -3  -5   1      640.45      653.25     18.10 o 
  -2  -5   1       75.86       64.55      6.62 o 
  -1  -5   1     1039.78      982.81     49.00 o 
   0  -5   1      719.27      747.99     67.11 o 
   1  -5   1      468.19      394.44     44.59 o 
   2  -5   1      648.74      586.71     75.55 o 
   3  -5   1      472.69      406.09     67.27 o 
   4  -5   1      529.69      530.93    110.20 o 
   5  -5   1      147.19      139.39     24.27 o 
   6  -5   1      222.89      211.76     32.78 o 
   7  -5   1       62.69       77.77     44.75 o 
  -8  -4   1       93.58       81.32     29.83 o 
  -7  -4   1      221.26      222.44     31.91 o 
  -6  -4   1      332.68      323.64     30.85 o 
  -5  -4   1      793.37      808.56     60.90 o 
  -4  -4   1     1436.16     1326.75     51.33 o 
  -3  -4   1     1051.95      999.08     36.01 o 
  -2  -4   1      757.59      802.16     46.19 o 
  -1  -4   1       72.59       74.08      5.85 o 
   0  -4   1      952.64      990.80     74.43 o 
   1  -4   1     1979.20     1789.81    159.27 o 
   2  -4   1     1842.83     1664.35    185.12 o 
   3  -4   1     1871.90     1709.14    244.44 o 
   4  -4   1     1026.31     1007.75    126.34 o 
   5  -4   1      530.06      442.20     48.22 o 
   6  -4   1      295.83      333.43     78.93 o 
   7  -4   1       97.63      106.17     41.28 o 
  -8  -3   1       27.94       28.18     26.59 o 
  -7  -3   1       48.82       42.29     22.01 o 
  -6  -3   1       24.96       19.29     17.54 o 
  -5  -3   1       18.53       13.48     13.13 o 
  -4  -3   1      449.02      414.18     18.14 o 
  -3  -3   1     2572.88     2403.56     91.28 o 
  -2  -3   1     6429.99     6277.21    307.24 o 
  -1  -3   1    15329.81    15334.51    845.39 o 
   0  -3   1     7649.59     7360.29    677.46 o 
   1  -3   1     3390.05     3129.30    317.83 o 
   2  -3   1      705.91      648.90     60.77 o 
   3  -3   1      271.73      241.86     23.49 o 
   4  -3   1      883.99      850.29    129.77 o 
   5  -3   1      593.83      488.50     56.72 o 
   6  -3   1      511.80      482.82     38.18 o 
   7  -3   1      233.99      251.98     50.53 o 
  -8  -2   1       74.63       66.84     28.54 o 
  -7  -2   1      169.23      205.18     30.81 o 
  -6  -2   1      360.69      348.99     30.21 o 
  -5  -2   1      421.84      379.35     25.81 o 
  -4  -2   1       44.07       48.99     12.64 o 
  -3  -2   1      577.10      527.00     34.42 o 
  -2  -2   1      328.46      343.19      8.51 o 
  -1  -2   1     4347.25     4234.63    350.61 o 
   0  -2   1      568.06      549.45     55.09 o 
   1  -2   1     5902.55     5953.89    897.27 o 
   2  -2   1     1301.09     1193.58    112.75 o 
   3  -2   1     2218.36     2125.05    175.94 o 
   4  -2   1     1301.61     1375.96    153.34 o 
   5  -2   1      619.64      591.30     35.63 o 
   6  -2   1      273.41      268.74     78.10 o 
   7  -2   1      130.16      213.67     47.56 o 
  -8  -1   1       11.77        5.78     34.51 o 
  -7  -1   1       24.75       35.20     21.83 o 
  -6  -1   1        6.19       10.74     15.66 o 
  -5  -1   1       70.49       80.61     19.65 o 
  -4  -1   1      754.58      720.29     43.60 o 
  -3  -1   1     1581.00     1449.98     79.39 o 
  -2  -1   1     4322.94     3987.62    323.05 o 
  -1  -1   1       48.05       48.90      3.81 o 
   0  -1   1      289.52      209.88     54.37 o 
   1  -1   1     4021.30     4003.13    314.10 o 
   2  -1   1      322.55      335.37     75.46 o 
   3  -1   1      676.80      718.55     86.54 o 
   4  -1   1      257.27      289.00     44.30 o 
   5  -1   1      228.65      218.83     34.51 o 
   6  -1   1      188.20      204.43     41.03 o 
   7  -1   1       61.03       90.32     38.97 o 
  -8   0   1       25.40       60.10     38.14 o 
  -7   0   1       19.24       18.80     19.96 o 
  -6   0   1       36.38       43.81     17.90 o 
  -5   0   1       53.32       57.98     15.38 o 
  -4   0   1     1499.14     1546.87     96.60 o 
  -3   0   1      683.05      594.49     35.60 o 
  -2   0   1       12.70       11.17      3.24 o 
  -1   0   1     3186.95     3043.04     38.80 o 
   0   0   1     7750.90     7311.08    647.77 o 
   1   0   1    14263.43    13306.76    545.98 o 
   2   0   1    12673.18    11449.53   1319.05 o 
   3   0   1     9445.59     8419.56   1296.76 o 
   4   0   1     2912.65     2232.45     77.11 o 
   5   0   1     1178.16      991.79     52.43 o 
   6   0   1      404.51      366.99     47.64 o 
   7   0   1       43.02       55.81     36.00 o 
  -8   1   1       16.34       29.72     36.00 o 
  -7   1   1       26.58       35.35     21.18 o 
  -6   1   1        9.35        7.22     15.96 o 
  -5   1   1       72.00       82.22     16.04 o 
  -4   1   1      694.97      758.44     40.52 o 
  -3   1   1     1485.52     1341.87     80.20 o 
  -2   1   1     4312.39     3952.57    350.38 o 
   0   1   1      489.63      576.61     18.82 o 
   1   1   1     4051.18     4183.54     62.25 o 
   2   1   1      334.73      306.00     11.58 o 
   3   1   1      754.93      723.06     36.62 o 
   4   1   1      178.52      146.70     63.16 o 
   5   1   1      212.37      175.36     33.19 o 
   6   1   1      174.72      183.43     29.18 o 
   7   1   1       57.23       75.63     36.82 o 
  -8   2   1       73.99      107.33     42.44 o 
  -7   2   1      142.11      150.59     41.12 o 
  -6   2   1      334.33      322.29     28.77 o 
  -5   2   1      356.64      335.78     24.85 o 
  -4   2   1       21.02        3.14     13.87 o 
  -3   2   1      550.57      547.14     47.31 o 
  -2   2   1      285.72      319.58     32.69 o 
   0   2   1      680.14      914.45     27.08 o 
   1   2   1     6062.80     6880.15     83.39 o 
   2   2   1     1338.32     1334.52     46.23 o 
   3   2   1     2327.27     1949.87    218.62 o 
   4   2   1     1352.74     1061.18     39.79 o 
   5   2   1      616.50      444.31    202.77 o 
   6   2   1      297.62      292.92     32.34 o 
   7   2   1      119.39      122.69     44.25 o 
  -8   3   1       28.87       34.18     38.80 o 
  -7   3   1       55.86       49.21     33.85 o 
  -6   3   1       32.69       40.98     18.47 o 
  -5   3   1       19.28       26.09     21.47 o 
  -4   3   1      454.24      452.72     36.82 o 
  -3   3   1     2577.57     2578.36    135.15 o 
  -2   3   1     6470.76     6447.21    818.76 o 
   1   3   1     3290.98     3903.33     67.37 o 
   2   3   1      862.88     1014.68     42.77 o 
   3   3   1      261.58      255.99     22.66 o 
   4   3   1      944.12      830.18     36.89 o 
   5   3   1      660.45      552.33     49.37 o 
   6   3   1      459.10      427.01     52.18 o 
   7   3   1      237.08      224.24     49.87 o 
  -8   4   1       92.67      135.24     50.03 o 
  -7   4   1      233.89      225.06     45.57 o 
  -6   4   1      382.45      382.59     46.73 o 
  -5   4   1      972.07      927.40    154.72 o 
  -4   4   1     1579.99     1528.18    129.87 o 
  -3   4   1     1197.73     1215.41     91.48 o 
  -2   4   1      851.77      920.19     72.49 o 
   1   4   1     1627.23     1987.58     52.67 o 
   2   4   1     1620.66     1819.15     57.30 o 
   3   4   1     1738.99     1826.09     65.22 o 
   4   4   1      972.91      898.67     38.09 o 
   5   4   1      448.77      430.64     47.89 o 
   6   4   1      302.10       19.32     46.89 o 
  -8   5   1        3.30       13.87     41.28 o 
  -7   5   1        8.70      -13.21     29.56 o 
  -6   5   1        2.99       11.06     26.09 o 
  -5   5   1      350.16      345.60     46.89 o 
  -4   5   1      303.93      297.34     21.76 o 
  -3   5   1      624.62      643.13     23.76 o 
  -2   5   1       78.02       96.87     11.24 o 
  -1   5   1     1070.65     1316.52     27.25 o 
   1   5   1      580.39      692.19     37.15 o 
   2   5   1      800.80      987.27     47.06 o 
   3   5   1      556.89      555.31     42.77 o 
   4   5   1      547.33      517.33     48.38 o 
   5   5   1      135.94       39.79     41.12 o 
   6   5   1      230.77       60.43     50.20 o 
  -8   6   1       35.27       72.49     47.39 o 
  -7   6   1       45.60       35.50     36.82 o 
  -6   6   1      165.64      178.17     38.14 o 
  -5   6   1      815.15      844.81     46.98 o 
  -4   6   1      664.94      650.45     29.30 o 
  -3   6   1     1440.40     1473.93     60.85 o 
  -2   6   1     1013.91     1134.31     55.07 o 
  -1   6   1     1747.22     2015.15     32.69 o 
   1   6   1     4723.54     5356.40     95.94 o 
   2   6   1     6673.81     7502.33    121.36 o 
   3   6   1     3358.35     3589.26     94.12 o 
   4   6   1     2973.84     3119.82     98.91 o 
   5   6   1      766.82      710.03     60.93 o 
   6   6   1      170.95       80.25     52.18 o 
   7   6   1       13.58       60.93     59.77 o 
  -7   7   1       48.57       33.85     36.99 o 
  -6   7   1       18.09       36.33     30.55 o 
  -5   7   1        9.71        8.26     21.47 o 
  -4   7   1      132.25      150.94     20.90 o 
  -3   7   1      729.55      758.42     27.68 o 
  -2   7   1     1623.11     1761.15     32.99 o 
  -1   7   1     2784.12     3018.77     38.31 o 
   1   7   1      763.42      925.68     48.38 o 
   2   7   1      432.45      480.18     41.28 o 
   3   7   1      102.88      207.72     42.60 o 
   4   7   1       55.11       51.35     42.77 o 
   5   7   1       24.58      -30.05     41.12 o 
   6   7   1       23.36       20.81     50.86 o 
   7   7   1       58.95       36.82     57.96 o 
  -7   8   1       90.58      157.53     46.40 o 
  -6   8   1       72.47       69.35     33.68 o 
  -5   8   1      166.16      193.36     35.50 o 
  -4   8   1      124.31      155.10     21.94 o 
  -3   8   1      226.17      281.91     48.46 o 
  -2   8   1      706.81      702.13     23.03 o 
   1   8   1     2754.48     3128.24     84.87 o 
   2   8   1     1486.93     1627.11     67.54 o 
   3   8   1      727.02      823.63     55.98 o 
   4   8   1      338.45      478.19     64.23 o 
   5   8   1      169.19      203.43     57.79 o 
   6   8   1      105.66      143.82     60.43 o 
  -3   9   1      892.04      861.11     48.71 o 
  -2   9   1     2175.17     2356.13     68.86 o 
   1   9   1     1031.04     1177.82     60.60 o 
   2   9   1      142.76      220.60     47.22 o 
   3   9   1      249.04      294.25     53.66 o 
   4   9   1      176.24      291.77     58.29 o 
   5   9   1      428.96      527.07     60.60 o 
   6   9   1      180.89      234.97     70.67 o 
  -3  10   1      529.03      538.79     45.24 o 
  -2  10   1      755.49      749.32     48.55 o 
   1  10   1      116.06      173.87     48.05 o 
   2  10   1      282.90      424.86     59.11 o 
   3  10   1      134.63      212.35     53.00 o 
   4  10   1      154.90      193.36     59.77 o 
   5  10   1      239.76      335.36     72.65 o 
  -2  11   1      144.82       98.25     39.13 o 
   1  11   1      384.88      514.03     67.37 o 
   2  11   1      178.85      188.24     54.99 o 
   3  11   1      547.05      569.67     58.78 o 
   4  11   1      256.89      299.04     67.20 o 
   5  11   1      252.66      248.01     66.05 o 
   1  12   1     1258.85     1398.42     76.95 o 
   2  12   1     1230.66     1318.34     77.28 o 
   3  12   1      785.03      871.85     69.68 o 
   4  12   1      369.53      368.88     73.31 o 
   1  13   1      532.82      677.50     65.55 o 
   2  13   1      186.62      225.72     64.23 o 
   3  13   1      169.25      129.46     57.30 o 
   4  13   1       32.50      -19.48     56.14 o 
   1  14   1      292.94      522.94     87.18 o 
   2  14   1      290.31      302.83     72.98 o 
   3  14   1      139.26      184.44     67.87 o 
   1  15   1      150.50      311.42     82.89 o 
   2  15   1       64.91       76.12     68.03 o 
   3  15   1       41.32      -24.60     61.92 o 
   1  16   1       17.12       86.19     77.11 o 
   2  16   1        7.95      -41.61     61.59 o 
   1  17   1       38.51       30.71     71.99 o 
  -2 -17   2       72.49       23.29     32.61 o 
  -1 -17   2       41.06       15.62     24.43 o 
   0 -17   2       40.95       23.23     30.98 o 
   1 -17   2       11.82       14.04     47.56 o 
  -4 -16   2      242.97      200.39     41.83 o 
  -3 -16   2      298.87      283.99     43.38 o 
  -2 -16   2      450.52      377.65     54.08 o 
  -1 -16   2      241.63      171.26     28.37 o 
   0 -16   2      180.98      163.59     34.42 o 
   1 -16   2       77.61       55.47     48.79 o 
   2 -16   2       23.75       33.58     33.21 o 
  -4 -15   2       41.68       12.61     29.29 o 
  -3 -15   2       20.29       13.29     27.36 o 
  -2 -15   2       12.61       11.01     21.37 o 
  -1 -15   2       49.38       40.09     22.19 o 
   0 -15   2      146.64      143.81     31.29 o 
   1 -15   2      156.51      145.86     53.09 o 
   2 -15   2       99.85       93.38     34.91 o 
   3 -15   2       32.39       48.45     33.87 o 
  -5 -14   2      117.05      110.54     34.62 o 
  -4 -14   2      120.33       91.58     31.30 o 
  -3 -14   2      198.26      206.88     51.35 o 
  -2 -14   2       99.73       88.53     22.70 o 
  -1 -14   2      281.82      277.76     56.27 o 
   0 -14   2      357.00      249.52     26.53 o 
   1 -14   2      501.76      393.29     33.32 o 
   2 -14   2      445.20      423.41     44.11 o 
   3 -14   2      244.66      257.00     42.02 o 
   4 -14   2       91.79      130.94     40.90 o 
  -6 -13   2       65.69       27.45     37.32 o 
  -5 -13   2       25.05       12.85     36.08 o 
  -4 -13   2       13.15       23.75     24.39 o 
  -3 -13   2       77.44       90.25     27.77 o 
  -2 -13   2      505.33      527.34     37.73 o 
  -1 -13   2      416.33      403.90    111.62 o 
   0 -13   2      406.46      379.81     40.41 o 
   1 -13   2      318.17      278.92     34.87 o 
   2 -13   2      322.23      259.29     34.62 o 
   3 -13   2      199.11      259.22     39.19 o 
   4 -13   2      168.28      199.25     41.37 o 
  -6 -12   2       11.07       21.61     27.83 o 
  -5 -12   2       29.59       18.39     24.89 o 
  -4 -12   2      135.93      142.61     28.99 o 
  -3 -12   2      601.78      524.17     39.23 o 
  -2 -12   2      428.84      379.62     34.17 o 
  -1 -12   2      453.01      400.35     31.72 o 
   0 -12   2      100.80       90.20     19.88 o 
   1 -12   2      331.88      256.61     30.36 o 
   2 -12   2      336.97      323.81     35.93 o 
   3 -12   2      242.21      274.11     38.74 o 
   4 -12   2      195.95      250.01     39.52 o 
   5 -12   2       60.64       75.83     33.88 o 
  -7 -11   2        3.15      -29.72     42.44 o 
  -6 -11   2        5.43       -4.83     23.97 o 
  -5 -11   2       63.20       59.90     26.97 o 
  -4 -11   2      202.29      202.11     29.36 o 
  -3 -11   2      516.09      497.45     50.36 o 
  -2 -11   2      701.24      658.67     36.78 o 
  -1 -11   2     1105.47     1036.93    104.24 o 
   0 -11   2      817.49      736.69     63.38 o 
   1 -11   2      200.57      186.89     20.21 o 
   2 -11   2      161.35      161.03     28.66 o 
   3 -11   2      290.90      362.50     38.37 o 
   4 -11   2      209.68      237.92     37.39 o 
   5 -11   2      106.46      116.44     36.39 o 
  -7 -10   2      120.99       99.40     45.08 o 
  -6 -10   2      511.57      511.91     44.17 o 
  -5 -10   2      989.21      968.55     49.84 o 
  -4 -10   2     1109.06     1049.29     47.57 o 
  -3 -10   2     1577.30     1481.91     98.44 o 
  -2 -10   2     1317.26     1213.65     83.96 o 
  -1 -10   2     1049.90      954.86     50.19 o 
   0 -10   2      555.30      463.63     60.10 o 
   1 -10   2      299.35      265.53     30.55 o 
   2 -10   2      274.26      271.04     29.95 o 
   3 -10   2       79.33       75.41     24.05 o 
   4 -10   2        7.48       13.05     25.33 o 
   5 -10   2       18.49       -0.88     27.16 o 
  -7  -9   2       70.25       52.34     40.79 o 
  -6  -9   2      185.31      174.71     30.12 o 
  -5  -9   2      338.65      317.53     32.93 o 
  -4  -9   2      446.68      390.50     31.26 o 
  -3  -9   2      425.68      413.71     24.77 o 
  -2  -9   2       12.49        5.39      8.77 o 
  -1  -9   2      152.70      128.20     15.21 o 
   0  -9   2      166.07      155.13     16.02 o 
   1  -9   2      153.11      146.80     18.37 o 
   2  -9   2      144.81      133.28     17.44 o 
   3  -9   2      183.85      238.49     29.95 o 
   4  -9   2       82.33       93.91     26.64 o 
   5  -9   2       72.09       87.26     44.09 o 
   6  -9   2       56.27       55.48     44.91 o 
  -7  -8   2      253.67      290.12     37.54 o 
  -6  -8   2      449.08      499.29     31.47 o 
  -5  -8   2     1292.43     1190.08     38.17 o 
  -4  -8   2     1318.36     1284.06     40.85 o 
  -3  -8   2     1040.38     1039.72     30.57 o 
  -2  -8   2      257.05      242.65     29.27 o 
  -1  -8   2      471.90      474.45     27.72 o 
   0  -8   2     1577.63     1429.49     96.90 o 
   1  -8   2     1552.97     1365.32     84.52 o 
   2  -8   2     1322.96     1271.22     87.97 o 
   3  -8   2      634.13      619.15     81.65 o 
   4  -8   2      228.75      307.97     34.44 o 
   5  -8   2       35.77       46.07     38.80 o 
   6  -8   2       11.17       19.48     46.73 o 
  -8  -7   2       38.99       46.04     29.62 o 
  -7  -7   2       99.63      104.75     28.31 o 
  -6  -7   2       87.26      115.12     19.91 o 
  -5  -7   2       59.85       68.34     14.92 o 
  -4  -7   2      528.19      539.82     24.12 o 
  -3  -7   2     1534.58     1559.32     67.81 o 
  -2  -7   2     2333.88     2221.35    119.10 o 
  -1  -7   2     2752.96     2530.49    208.59 o 
   0  -7   2     3108.66     2900.67    161.72 o 
   1  -7   2     1414.98     1275.29    119.96 o 
   2  -7   2      766.32      750.12     58.14 o 
   3  -7   2      228.85      290.35     32.03 o 
   4  -7   2       30.03       36.10     20.88 o 
   5  -7   2      110.52       98.58     39.46 o 
   6  -7   2        2.08      -33.19     32.03 o 
  -8  -6   2      198.71      222.48     37.05 o 
  -7  -6   2      183.43      195.24     31.43 o 
  -6  -6   2      274.27      332.26     31.98 o 
  -5  -6   2      267.35      277.37     21.02 o 
  -4  -6   2      115.40      113.04     14.50 o 
  -3  -6   2      588.15      619.78     22.12 o 
  -2  -6   2      395.89      373.51     29.31 o 
  -1  -6   2      730.53      700.21     57.13 o 
   0  -6   2      459.71      444.37     25.21 o 
   1  -6   2      414.17      404.70     27.55 o 
   2  -6   2      567.04      565.74     44.34 o 
   3  -6   2      387.59      428.51     53.75 o 
   4  -6   2      491.03      526.14     87.35 o 
   5  -6   2      220.77      238.11     45.90 o 
   6  -6   2       78.05       85.04     42.60 o 
  -8  -5   2       48.37       49.68     27.96 o 
  -7  -5   2       62.56       57.24     24.93 o 
  -6  -5   2        1.56        4.66     16.69 o 
  -5  -5   2      318.57      320.56     21.45 o 
  -4  -5   2     1116.90     1113.98     44.03 o 
  -3  -5   2     3049.76     2976.23    126.65 o 
  -2  -5   2     4314.55     4306.38    348.80 o 
  -1  -5   2     3156.89     3000.88    234.02 o 
   0  -5   2     3064.97     2835.67    243.53 o 
   1  -5   2     2428.41     2287.35    228.40 o 
   2  -5   2      394.76      380.14     44.57 o 
   3  -5   2      147.97      153.49     33.52 o 
   4  -5   2      266.46      312.80     41.12 o 
   5  -5   2      304.68      263.54     47.89 o 
   6  -5   2       51.37       65.55     41.94 o 
   7  -5   2       39.43       52.01     46.40 o 
  -8  -4   2      152.28      143.49     44.09 o 
  -7  -4   2      621.47      588.48     40.20 o 
  -6  -4   2      983.34      894.76    117.48 o 
  -5  -4   2     1964.10     1852.25     58.32 o 
  -4  -4   2     4379.98     4204.47    194.80 o 
  -3  -4   2     3521.29     3242.83    141.67 o 
  -2  -4   2     3701.05     3646.49    298.22 o 
  -1  -4   2      859.87      837.22     57.51 o 
   0  -4   2      801.38      783.70     73.80 o 
   1  -4   2      398.95      386.87     30.43 o 
   2  -4   2      979.87      920.83    102.85 o 
   3  -4   2      106.59      121.17     42.44 o 
   4  -4   2       25.48       31.43     15.89 o 
   5  -4   2       44.33       78.60     32.86 o 
   6  -4   2       18.86       -4.46     33.35 o 
   7  -4   2       20.76       37.48     44.91 o 
  -8  -3   2       23.57       34.51     35.50 o 
  -7  -3   2       81.02       91.06     24.43 o 
  -6  -3   2      631.35      537.92     55.15 o 
  -5  -3   2     1031.39     1003.70     45.36 o 
  -4  -3   2     1386.76     1281.00     63.55 o 
  -3  -3   2      776.10      710.49     42.51 o 
  -2  -3   2      138.63      136.06     10.43 o 
  -1  -3   2     2163.91     2117.77    165.24 o 
   0  -3   2      463.88      425.52     36.58 o 
   1  -3   2      600.94      601.67     51.95 o 
   2  -3   2      491.29      485.72     47.93 o 
   3  -3   2       46.86       72.50     14.64 o 
   4  -3   2       29.20       28.55     15.39 o 
   5  -3   2       36.51       32.86     29.06 o 
   6  -3   2       37.03       53.99     35.50 o 
   7  -3   2       54.41       97.75     48.88 o 
  -8  -2   2      212.06      250.49     50.86 o 
  -7  -2   2      697.78      711.59     41.43 o 
  -6  -2   2     1868.09     1725.30    129.46 o 
  -5  -2   2     2702.73     2487.49    123.70 o 
  -4  -2   2     3105.30     2833.44    138.38 o 
  -3  -2   2     3035.90     2883.41    188.40 o 
  -2  -2   2     1156.75      995.13     61.44 o 
  -1  -2   2     1662.23     1734.98    147.32 o 
   0  -2   2      242.45      283.35     32.86 o 
   1  -2   2      999.58     1035.61     89.99 o 
   2  -2   2      367.91      361.16     29.98 o 
   3  -2   2      565.67      572.68     22.15 o 
   4  -2   2      603.04      544.24     47.06 o 
   5  -2   2      105.20       77.44     32.69 o 
   6  -2   2       24.27       52.67     35.50 o 
   7  -2   2       28.66       33.85     43.26 o 
  -8  -1   2       46.28       84.38     39.63 o 
  -7  -1   2       91.26      122.69     37.48 o 
  -6  -1   2      191.52      233.03     31.54 o 
  -5  -1   2      231.20      242.38     49.04 o 
  -4  -1   2      886.87      804.31     29.07 o 
  -3  -1   2     3328.28     3185.25    223.62 o 
  -2  -1   2     6555.80     6342.68    607.48 o 
  -1  -1   2    14803.43    14253.63    796.32 o 
   0  -1   2     4512.47     4202.24     63.25 o 
   1  -1   2     2789.70     2612.20    138.33 o 
   2  -1   2      267.21      237.73     24.11 o 
   3  -1   2      138.35      162.65     21.30 o 
   4  -1   2       22.91       23.12     22.79 o 
   5  -1   2       15.72       18.00     27.58 o 
   6  -1   2       11.79       -9.74     29.39 o 
   7  -1   2       11.45       -2.81     36.00 o 
  -8   0   2      248.43      293.26     53.00 o 
  -7   0   2      380.66      444.34     54.99 o 
  -6   0   2      549.73      485.18     73.07 o 
  -5   0   2      209.44      186.80     19.15 o 
  -4   0   2      194.65      182.98     14.74 o 
  -3   0   2       39.61       48.19      6.53 o 
  -2   0   2       96.99      155.38     36.74 o 
  -1   0   2     5511.10     6876.95   1434.66 o 
   0   0   2       34.54       50.05      8.51 o 
   1   0   2       61.63       61.18     10.23 o 
   2   0   2      659.48      671.32     56.80 o 
   3   0   2      862.94      719.04    141.51 o 
   4   0   2      207.03       71.17     39.96 o 
   5   0   2      194.30      200.95     39.96 o 
   6   0   2      124.37       86.69     41.12 o 
   7   0   2       76.96       36.82     39.46 o 
  -8   1   2       51.25       76.45     43.10 o 
  -7   1   2      110.10      114.76     36.99 o 
  -6   1   2      169.80      209.21     38.47 o 
  -5   1   2      246.02      265.94     52.34 o 
  -4   1   2      732.86      655.28     38.00 o 
  -3   1   2     3334.22     3058.29    214.69 o 
  -2   1   2     6590.95     5887.76     73.81 o 
   0   1   2     4548.08     5696.88     74.31 o 
   1   1   2     2906.33     3096.37     65.39 o 
   2   1   2      308.01      270.47     29.89 o 
   3   1   2      180.82      142.01     36.49 o 
   4   1   2        9.91       -0.50     33.68 o 
   6   1   2        8.97       12.55     33.85 o 
   7   1   2        8.35       12.55     39.30 o 
  -8   2   2      217.33      319.51     53.83 o 
  -7   2   2      658.15      707.22     62.42 o 
  -6   2   2     1873.57     2034.80     86.85 o 
  -5   2   2     2609.85     2457.79    340.48 o 
  -4   2   2     3058.52     2608.92    222.85 o 
  -3   2   2     2879.43     2555.35    229.84 o 
   0   2   2      303.99      423.37     25.92 o 
   1   2   2     1219.35     1419.06     48.22 o 
   2   2   2      477.70      481.83     37.65 o 
   3   2   2      604.17      565.71     45.57 o 
   4   2   2      575.88      405.21     48.05 o 
   5   2   2      126.05       47.89     42.27 o 
   7   2   2       33.24       18.49     37.65 o 
  -8   3   2       22.68       36.16     37.48 o 
  -7   3   2       90.10      155.21     40.45 o 
  -6   3   2      659.71      722.24     58.12 o 
  -5   3   2      940.54     1073.29     57.13 o 
  -4   3   2     1308.68     1188.81     79.89 o 
  -3   3   2      706.82      784.50     37.98 o 
   0   3   2      506.83      611.78     32.36 o 
   1   3   2      781.43     1005.76     42.44 o 
   2   3   2      509.16      540.28     39.79 o 
   3   3   2       82.61      108.32     37.15 o 
   4   3   2       20.50       -4.79     37.81 o 
   5   3   2       37.84       22.46     46.56 o 
   6   3   2       42.54      -17.34     51.19 o 
   7   3   2       55.74       43.59     44.58 o 
  -8   4   2      145.34      191.21     52.84 o 
  -7   4   2      615.94      717.95     63.74 o 
  -6   4   2     1010.16     1097.07     66.21 o 
  -5   4   2     1976.72     2174.66     78.60 o 
  -4   4   2     4424.23     4173.04    633.66 o 
  -3   4   2     3708.15     3512.24    585.52 o 
   0   4   2      906.63     1169.56     45.24 o 
   1   4   2      284.20      386.22     31.37 o 
   2   4   2      966.03     1082.54     53.33 o 
   3   4   2       81.03      106.17     37.81 o 
   4   4   2       25.16       55.48     42.11 o 
   5   4   2       40.10       36.33     47.06 o 
   6   4   2       21.00       -4.79     53.83 o 
  -8   5   2       47.68       66.87     41.61 o 
  -7   5   2       58.12       78.27     36.66 o 
  -6   5   2        0.64       -8.75     23.94 o 
  -5   5   2      388.20      427.17     42.60 o 
  -4   5   2     1057.57     1222.73     53.17 o 
  -3   5   2     2966.71     3025.63    508.91 o 
  -2   5   2     4097.32     4017.76     49.54 o 
   0   5   2     2996.61     3691.97     80.08 o 
   1   5   2     2250.05     2797.34     75.63 o 
   2   5   2      355.98      389.36     39.63 o 
   3   5   2      163.23      259.90     48.38 o 
   4   5   2      307.01      322.48     57.79 o 
   5   5   2      318.22      182.79     58.45 o 
   6   5   2       66.07        4.46     56.97 o 
   7   5   2       38.45       11.23     64.40 o 
  -8   6   2      189.94      231.50     55.65 o 
  -7   6   2      184.70      262.21     49.54 o 
  -6   6   2      275.24      373.01     47.89 o 
  -5   6   2      250.77      325.46     37.32 o 
  -4   6   2      164.67      224.07     29.06 o 
  -3   6   2      632.83      740.14    189.07 o 
  -2   6   2      402.11      396.29     22.29 o 
   0   6   2      541.94      662.47     42.93 o 
   1   6   2      411.92      525.75     42.60 o 
   2   6   2      563.89      636.55     48.71 o 
   3   6   2      406.53      455.08     48.88 o 
   4   6   2      501.03      481.00     54.49 o 
   5   6   2      227.71      151.25     55.81 o 
   6   6   2       74.32       43.43     56.64 o 
  -8   7   2       35.32       64.89     45.90 o 
  -7   7   2      104.31      130.61     41.12 o 
  -6   7   2      120.35      174.53     36.66 o 
  -5   7   2       85.44       92.47     27.58 o 
  -4   7   2      505.49      606.99     41.45 o 
  -3   7   2     1498.16     1871.83     55.81 o 
  -2   7   2     2371.60     2903.84     57.63 o 
   1   7   2     1424.57     1662.12     65.88 o 
   2   7   2      835.76      976.37     59.11 o 
   3   7   2      283.15      420.57     61.92 o 
   4   7   2       55.39       87.51     50.36 o 
   5   7   2      133.27      126.32     57.30 o 
   6   7   2        6.06       21.30     61.76 o 
  -7   8   2      232.95      303.66     53.33 o 
  -6   8   2      444.95      537.80     54.99 o 
  -5   8   2     1165.82     1290.76     64.73 o 
  -4   8   2     1259.54     1564.53     60.93 o 
  -3   8   2      880.32     1028.05     42.60 o 
  -2   8   2      253.48      303.66     23.28 o 
   1   8   2     1746.86     2058.41     78.10 o 
   2   8   2     1344.75     1521.44     72.82 o 
   3   8   2      740.34      884.89     64.56 o 
   4   8   2      265.77      382.42     67.04 o 
   5   8   2       39.76       66.87     56.80 o 
   6   8   2        9.40      -33.02     56.64 o 
   1   9   2      169.43      317.03     55.32 o 
   2   9   2      181.08      270.64     56.14 o 
   3   9   2      146.68      225.23     57.13 o 
   4   9   2       88.48      114.59     58.45 o 
   5   9   2       78.07      124.01     62.09 o 
   6   9   2       55.55      110.47     71.66 o 
   1  10   2      347.35      428.99     52.34 o 
   2  10   2      325.45      486.12     68.03 o 
   3  10   2       62.48       86.03     52.67 o 
   4  10   2        9.43      -39.13     49.87 o 
   5  10   2       16.42      -21.47     59.28 o 
   1  11   2      203.04      273.44     61.76 o 
   2  11   2      141.81      185.10     56.47 o 
   3  11   2      262.38      271.96     65.88 o 
   4  11   2      227.02      238.44     68.86 o 
   5  11   2      114.02      124.17     71.17 o 
   1  12   2      338.52      483.97     76.95 o 
   2  12   2      336.63      310.59     67.70 o 
   3  12   2      217.29      203.60     64.73 o 
   4  12   2      188.82      192.37     68.69 o 
   5  12   2       65.96      117.57     69.02 o 
   1  13   2      334.87      505.44     80.08 o 
   2  13   2      350.85      295.24     70.84 o 
   3  13   2      223.98      110.14     65.06 o 
   4  13   2      182.38       47.39     64.40 o 
   1  14   2      532.07      662.47     74.97 o 
   2  14   2      487.18      373.84     77.61 o 
   3  14   2      255.14      162.98     69.35 o 
   4  14   2       97.84       24.93     62.91 o 
   0  15   2      160.46      287.64     84.21 o 
   1  15   2      146.27      224.73     75.46 o 
   2  15   2      107.71      118.06     69.35 o 
   3  15   2       41.88       73.31     69.35 o 
   0  16   2      178.38      322.32     86.03 o 
   1  16   2       77.67       86.69     73.48 o 
   2  16   2       34.34       14.04     67.37 o 
   0  17   2       35.87      136.23     84.38 o 
   1  17   2        5.32       10.24     71.99 o 
  -3 -16   3      228.58      230.80     73.81 o 
  -2 -16   3      284.71      248.89     32.43 o 
  -1 -16   3      196.58      192.61     37.58 o 
   0 -16   3       96.52       74.24     32.80 o 
   1 -16   3       32.36       26.25     48.22 o 
  -4 -15   3       16.27        4.44     30.65 o 
  -3 -15   3       62.13       57.64     31.09 o 
  -2 -15   3       66.34       61.19     23.84 o 
  -1 -15   3        8.72      -14.60     24.82 o 
   0 -15   3       16.91       15.05     27.55 o 
   1 -15   3        7.91       22.13     39.46 o 
   2 -15   3        7.22      -35.85     28.84 o 
  -5 -14   3      140.16      138.53     37.36 o 
  -4 -14   3      201.66      192.80     37.51 o 
  -3 -14   3      311.07      311.03     53.50 o 
  -2 -14   3      247.58      248.24     28.64 o 
  -1 -14   3      340.26      333.88     37.15 o 
   0 -14   3      127.61       96.86     29.12 o 
   1 -14   3      167.46      173.71     49.54 o 
   2 -14   3       76.13       82.15     33.21 o 
   3 -14   3       60.17       48.75     33.09 o 
  -6 -13   3       55.53       49.00     31.87 o 
  -5 -13   3       89.51       67.49     30.86 o 
  -4 -13   3       42.27       38.92     43.10 o 
  -3 -13   3       25.03       22.57     26.02 o 
  -2 -13   3       58.06       46.15     20.30 o 
  -1 -13   3      195.38      193.21     30.19 o 
   0 -13   3      323.13      305.06     35.40 o 
   1 -13   3      473.22      401.59     40.17 o 
   2 -13   3      372.67      359.87     42.50 o 
   3 -13   3      207.31      201.00     40.60 o 
  -6 -12   3       71.46      108.56     33.22 o 
  -5 -12   3       21.28       -3.16     24.05 o 
  -4 -12   3       91.46       60.10     25.89 o 
  -3 -12   3       12.90        4.55     22.16 o 
  -2 -12   3       18.56       40.02     18.02 o 
  -1 -12   3       34.98       11.86     20.59 o 
   0 -12   3        4.09       -0.83     20.21 o 
   1 -12   3       29.08       31.30     17.99 o 
   2 -12   3        7.01       14.70     25.83 o 
   3 -12   3       11.03       -8.55     29.15 o 
   4 -12   3       18.21       19.16     32.28 o 
  -7 -11   3      110.68       91.64     50.03 o 
  -6 -11   3      195.74      208.52     36.94 o 
  -5 -11   3      320.36      341.60     38.29 o 
  -4 -11   3      268.79      270.04     34.04 o 
  -3 -11   3      150.58      168.72     21.70 o 
  -2 -11   3      151.91      165.35     20.84 o 
  -1 -11   3      708.89      703.94     72.57 o 
   0 -11   3     1043.41      977.03     51.69 o 
   1 -11   3      634.73      604.13     31.84 o 
   2 -11   3      411.12      419.42     39.64 o 
   3 -11   3      101.53      127.91     30.35 o 
   4 -11   3      144.46      146.84     36.05 o 
  -7 -10   3       11.62        3.30     41.12 o 
  -6 -10   3      144.56      144.06     30.32 o 
  -5 -10   3      432.53      435.02     39.58 o 
  -4 -10   3     1305.67     1318.46    108.98 o 
  -3 -10   3     1801.40     1803.10    135.14 o 
  -2 -10   3     1950.61     1926.41    163.13 o 
  -1 -10   3     1013.92      987.38    168.51 o 
   0 -10   3      794.36      730.71     30.43 o 
   1 -10   3      216.30      219.65     22.41 o 
   2 -10   3       45.96       43.35     26.34 o 
   3 -10   3        0.70       -0.24     23.14 o 
   4 -10   3       61.92       67.32     31.46 o 
   5 -10   3       12.79        8.26     44.75 o 
  -7  -9   3       48.54       62.75     42.60 o 
  -6  -9   3       96.62      121.85     27.65 o 
  -5  -9   3       79.93       67.96     23.03 o 
  -4  -9   3      304.84      273.14     29.46 o 
  -3  -9   3      175.93      178.43     19.67 o 
  -2  -9   3      146.02      155.60     18.34 o 
  -1  -9   3      591.98      578.04     41.55 o 
   0  -9   3      352.18      311.70     21.02 o 
   1  -9   3       59.31       50.52     15.16 o 
   2  -9   3       57.74       81.52     23.16 o 
   3  -9   3       92.95      110.73     27.95 o 
   4  -9   3       40.78       34.45     27.13 o 
   5  -9   3       35.47       81.41     52.34 o 
  -8  -8   3       75.50       61.10     44.25 o 
  -7  -8   3      154.14      128.22     29.14 o 
  -6  -8   3      387.78      398.32     29.13 o 
  -5  -8   3      970.30      960.50     41.25 o 
  -4  -8   3     1535.15     1498.30    146.26 o 
  -3  -8   3     2500.70     2465.83    196.45 o 
  -2  -8   3     3548.76     3442.24    294.21 o 
  -1  -8   3     3226.87     2952.03    231.37 o 
   0  -8   3     1179.07     1074.50     77.09 o 
   1  -8   3      354.03      335.93     21.70 o 
   2  -8   3      175.00      189.51     34.02 o 
   3  -8   3      316.34      361.75     57.46 o 
   4  -8   3       76.58       75.11     27.52 o 
   5  -8   3       86.37       86.69     45.24 o 
  -8  -7   3       26.73      -22.46     33.35 o 
  -7  -7   3      234.02      251.73     33.97 o 
  -6  -7   3      221.57      223.29     23.25 o 
  -5  -7   3      218.90      220.89     21.28 o 
  -4  -7   3       84.49      104.39     15.65 o 
  -3  -7   3       32.85       45.37     12.19 o 
  -2  -7   3      550.62      523.62     39.65 o 
  -1  -7   3     1729.21     1591.40     79.73 o 
   0  -7   3     3029.08     2788.96    172.93 o 
   1  -7   3     3235.17     3089.71    167.07 o 
   2  -7   3     1590.60     1562.40     79.28 o 
   3  -7   3      894.64      867.40     67.20 o 
   4  -7   3      339.35      362.06     37.65 o 
   5  -7   3       80.14      121.20     46.56 o 
   6  -7   3       11.19      -28.90     41.28 o 
  -8  -6   3      119.14      147.78     47.06 o 
  -7  -6   3      278.79      255.11     33.29 o 
  -6  -6   3      661.05      695.19     32.01 o 
  -5  -6   3      589.82      583.56     34.57 o 
  -4  -6   3      517.79      475.75     45.92 o 
  -3  -6   3      330.11      303.12     24.35 o 
  -2  -6   3      694.14      713.42     55.56 o 
  -1  -6   3      223.51      199.22     16.56 o 
   0  -6   3      381.64      359.93     30.74 o 
   1  -6   3       31.30       43.84     10.99 o 
   2  -6   3       72.74       81.70     14.18 o 
   3  -6   3       33.93       58.93     19.98 o 
   4  -6   3        9.53       21.52     21.50 o 
   5  -6   3        1.66       34.51     40.95 o 
   6  -6   3        3.12      -12.88     40.95 o 
  -8  -5   3       85.46       92.63     43.10 o 
  -7  -5   3      275.13      279.30     33.44 o 
  -6  -5   3      818.69      858.10     42.97 o 
  -5  -5   3      996.98      991.18     58.08 o 
  -4  -5   3      366.47      355.67     23.17 o 
  -3  -5   3      264.81      243.13     20.80 o 
  -2  -5   3     1780.34     1708.09    135.54 o 
  -1  -5   3     2129.19     2020.96    143.62 o 
   0  -5   3     4204.67     3811.90    271.90 o 
   1  -5   3     3151.93     2912.99    230.34 o 
   2  -5   3     2456.58     2370.94    191.12 o 
   3  -5   3     1823.39     1866.06    103.86 o 
   4  -5   3      595.46      606.96     63.90 o 
   5  -5   3      115.77      109.15     42.60 o 
   6  -5   3       55.44       49.04     47.06 o 
  -8  -4   3       16.38      -19.81     32.03 o 
  -7  -4   3      199.13      155.05     39.30 o 
  -6  -4   3      414.29      433.66     32.63 o 
  -5  -4   3     1383.99     1342.23     54.69 o 
  -4  -4   3     4004.79     3760.92    275.61 o 
  -3  -4   3     5959.17     5478.98    285.65 o 
  -2  -4   3    11372.06    11263.61    790.80 o 
  -1  -4   3     8676.03     7701.01    537.49 o 
   0  -4   3     1692.77     1478.11     94.79 o 
   1  -4   3      332.68      323.35     33.71 o 
   2  -4   3       23.06       28.22     10.51 o 
   3  -4   3       58.43       49.12     17.68 o 
   4  -4   3       27.80       26.64     19.25 o 
   5  -4   3       62.13       74.64     38.80 o 
   6  -4   3       18.42       20.81     38.31 o 
  -8  -3   3       12.85        5.78     35.83 o 
  -7  -3   3       15.84      -26.75     24.27 o 
  -6  -3   3       87.20       86.70     26.01 o 
  -5  -3   3      263.86      268.56     18.52 o 
  -4  -3   3      328.10      327.99     34.90 o 
  -3  -3   3     1190.60     1209.16    148.36 o 
  -2  -3   3     2113.72     2248.06    226.42 o 
  -1  -3   3     1469.36     1281.30     65.61 o 
   0  -3   3     1123.80     1130.85    116.00 o 
   1  -3   3     1165.53     1119.29    116.00 o 
   2  -3   3      518.07      509.22     43.04 o 
   3  -3   3      535.56      564.60     66.21 o 
   4  -3   3      232.05      197.82     40.79 o 
   5  -3   3      151.51      164.63     43.76 o 
   6  -3   3       31.06       31.70     37.81 o 
  -8  -2   3       51.32       22.46     35.01 o 
  -7  -2   3      239.82      213.34     42.27 o 
  -6  -2   3      610.31      626.47     52.67 o 
  -5  -2   3     2937.12     2788.39    150.59 o 
  -4  -2   3     5165.40     5013.40    349.66 o 
  -3  -2   3    11817.49    11710.42   1774.32 o 
  -2  -2   3     6534.77     6336.76    670.17 o 
  -1  -2   3     4676.75     3947.64     44.78 o 
   0  -2   3     5470.40     4923.79    173.90 o 
   1  -2   3     1134.88     1007.58     85.20 o 
   2  -2   3      163.49      176.45     29.31 o 
   3  -2   3      299.15      302.82     31.87 o 
   4  -2   3      255.35      251.65     42.44 o 
   5  -2   3      102.19      118.23     43.26 o 
   6  -2   3       30.20       56.14     40.79 o 
  -8  -1   3      175.66      173.05     45.24 o 
  -7  -1   3      221.78      200.95     41.94 o 
  -6  -1   3      541.82      560.42     50.36 o 
  -5  -1   3      702.65      707.11     25.32 o 
  -4  -1   3      618.92      589.75     42.48 o 
  -3  -1   3      217.21      203.28     24.69 o 
  -2  -1   3     1056.64     1482.50    328.59 o 
  -1  -1   3     5555.59     5564.34    379.87 o 
   0  -1   3     6909.67     6693.53    148.43 o 
   1  -1   3     6925.05     6376.31    209.48 o 
   2  -1   3     5059.55     4529.22    567.78 o 
   3  -1   3     1521.36     1499.47    347.90 o 
   4  -1   3      498.53      601.05     54.49 o 
   5  -1   3      228.78      185.76     44.58 o 
   6  -1   3       66.80       70.51     41.28 o 
  -8   0   3      251.94      264.20     50.53 o 
  -7   0   3      460.10      517.49     55.32 o 
  -6   0   3      759.07      854.18     59.61 o 
  -5   0   3     1461.37     1341.69    182.46 o 
  -4   0   3     1824.20     1745.10    125.65 o 
  -3   0   3     1055.48     1103.11    152.24 o 
  -2   0   3      846.11     1010.58    235.63 o 
  -1   0   3      458.86      480.27     69.68 o 
   0   0   3     1081.29     1223.06     42.93 o 
   1   0   3      316.20      291.99     20.00 o 
   2   0   3      243.20      248.25     39.88 o 
   3   0   3       36.64       40.86     16.46 o 
   4   0   3        0.85      -42.27     43.10 o 
   5   0   3        0.10        7.10     29.23 o 
   6   0   3        3.12      -24.11     33.85 o 
  -8   1   3      182.69      230.84     49.21 o 
  -7   1   3      196.47      213.34     42.77 o 
  -6   1   3      536.97      665.11     54.33 o 
  -5   1   3      695.15      764.02     50.53 o 
  -4   1   3      588.44      573.25     32.78 o 
  -3   1   3      182.78      217.02     17.62 o 
  -2   1   3     1022.84      974.72     39.46 o 
  -1   1   3     5250.92     6932.99     87.18 o 
   0   1   3     6892.65     8487.45    109.31 o 
   1   1   3     6870.64     7352.89    116.58 o 
   2   1   3     5246.93     5226.45    112.28 o 
   3   1   3     1565.11     1314.21     70.34 o 
   4   1   3      493.30      117.57     51.35 o 
   6   1   3       71.19       34.68     38.14 o 
  -8   2   3       58.78      114.26     44.91 o 
  -7   2   3      241.68      257.43     44.91 o 
  -6   2   3      637.30      670.89     54.49 o 
  -5   2   3     2973.35     3219.88     95.11 o 
  -4   2   3     5222.29     4977.43    527.15 o 
  -3   2   3    11369.23     9865.89    117.57 o 
  -1   2   3     4241.45     5417.99     83.39 o 
   0   2   3     5534.20     7199.50    106.17 o 
   1   2   3     1103.34     1220.75     53.66 o 
   2   2   3      189.22      208.71     43.76 o 
   3   2   3      338.31      313.57     54.99 o 
   4   2   3      299.47       86.36     49.04 o 
   5   2   3      102.73       10.07     57.46 o 
  -8   3   3       12.07       20.48     38.97 o 
  -7   3   3       17.44       50.20     32.20 o 
  -6   3   3      115.86      145.47     34.35 o 
  -5   3   3      224.86      246.53     34.35 o 
  -4   3   3      323.86      287.35     44.67 o 
  -1   3   3     1416.75     1824.93     55.15 o 
   0   3   3     1145.01     1481.97     54.49 o 
   1   3   3     1193.91     1329.89     57.46 o 
   2   3   3      557.16      597.58     48.55 o 
   3   3   3      466.68      437.41     51.02 o 
   4   3   3      193.14      124.01     54.82 o 
   5   3   3      166.30       44.42     56.97 o 
   6   3   3       29.74      -56.64     60.43 o 
  -8   4   3       12.33       21.30     36.82 o 
  -7   4   3      191.59      206.07     42.93 o 
  -6   4   3      339.10      410.49     46.07 o 
  -5   4   3     1385.19     1526.06     69.02 o 
  -4   4   3     3977.00     3728.17    614.67 o 
  -1   4   3     8587.05    10552.47    133.09 o 
   0   4   3     1770.30     2211.15     67.87 o 
   1   4   3      392.28      471.09     42.11 o 
   2   4   3       24.21       39.63     35.34 o 
   3   4   3       56.22       71.17     44.09 o 
   4   4   3       13.39      -45.90     44.25 o 
   5   4   3       54.31        0.17     54.99 o 
   6   4   3       20.18      -71.99     55.65 o 
  -8   5   3       81.09      110.30     44.42 o 
  -7   5   3      285.66      318.69     49.54 o 
  -6   5   3      772.38      939.38     64.40 o 
  -5   5   3     1071.69     1243.70     62.25 o 
  -4   5   3      421.91      515.68     40.12 o 
   0   5   3     4148.11     5337.74    106.83 o 
   1   5   3     3063.12     3767.76     97.59 o 
   2   5   3     2333.50     2661.77     90.65 o 
   3   5   3     1781.37     2023.08     88.67 o 
   4   5   3      539.17      614.92     65.39 o 
   5   5   3      113.87       80.25     57.46 o 
   6   5   3       53.43      -11.56     58.62 o 
  -8   6   3      117.49      172.39     48.71 o 
  -7   6   3      277.60      302.17     49.04 o 
  -6   6   3      602.53      725.88     56.97 o 
  -5   6   3      537.94      678.32     50.86 o 
  -4   6   3      503.13      608.48     41.28 o 
   0   6   3      354.42      446.00     40.62 o 
   1   6   3       19.13       81.41     38.80 o 
   2   6   3       76.53       76.95     43.26 o 
   3   6   3       27.91       99.24     50.36 o 
   4   6   3       13.79       -1.16     49.37 o 
   5   6   3        0.78       -3.47     56.14 o 
   6   6   3        3.43        9.08     68.86 o 
  -8   7   3       23.53       13.71     39.13 o 
  -7   7   3      237.00      282.19     48.88 o 
  -6   7   3      209.43      264.36     43.92 o 
  -5   7   3      250.26      304.82     39.46 o 
  -4   7   3       68.18       72.82     23.94 o 
  -3   7   3       30.36       64.07     19.48 o 
   0   7   3     2972.66     3676.94     99.90 o 
   1   7   3     3138.26     3854.28    105.18 o 
   2   7   3     1606.97     1973.05     85.70 o 
   3   7   3      894.99     1085.84     71.33 o 
   4   7   3      339.65      539.62     80.58 o 
   5   7   3       84.11       70.67     59.77 o 
   6   7   3       10.17       -3.80     65.88 o 
  -8   8   3       73.35      104.19     49.54 o 
  -7   8   3      178.84      231.50     48.88 o 
  -6   8   3      389.12      467.13     53.00 o 
  -5   8   3      931.58     1120.52     62.09 o 
  -4   8   3     1479.46     1780.35     66.05 o 
  -3   8   3     2401.03     2996.97     74.47 o 
   0   8   3     1144.88     1317.51     69.85 o 
   1   8   3      318.77      490.41     65.06 o 
   2   8   3      172.34      370.37     64.07 o 
   3   8   3      345.39      542.43     75.96 o 
   4   8   3       79.77      139.20     62.91 o 
   5   8   3       93.33      199.80     71.33 o 
   0   9   3      333.21      535.82     70.01 o 
   1   9   3       49.56       91.64     49.37 o 
   2   9   3       49.20       64.56     46.89 o 
   3   9   3       99.71      153.89     61.43 o 
   4   9   3       37.23       60.93     59.61 o 
   5   9   3       32.21       60.27     66.21 o 
   0  10   3      779.01      895.95     68.20 o 
   1  10   3      214.72      311.09     60.27 o 
   2  10   3       65.49       57.63     53.66 o 
   3  10   3        7.31      -25.10     51.19 o 
   4  10   3       60.88      126.98     70.18 o 
   5  10   3       12.07       -3.30     63.41 o 
   0  11   3     1023.50     1183.60     75.13 o 
   1  11   3      553.38      710.03     64.23 o 
   2  11   3      385.83      326.45     71.50 o 
   3  11   3       81.89      101.22     61.92 o 
   4  11   3      134.14      147.12     70.67 o 
   0  12   3        3.87       47.22     59.11 o 
   1  12   3       25.65       11.89     54.66 o 
   2  12   3       11.18       32.53     58.78 o 
   3  12   3       14.53      -43.10     57.30 o 
   4  12   3       18.37       -4.79     63.24 o 
   0  13   3      311.49      478.19     84.21 o 
   1  13   3      448.29      388.37     78.10 o 
   2  13   3      340.27      282.19     74.64 o 
   3  13   3      200.54      169.58     72.16 o 
   0  14   3      107.08      115.75     72.49 o 
   1  14   3      157.53       94.28     67.70 o 
   2  14   3       70.75       46.23     65.72 o 
   3  14   3       64.03       -6.77     67.20 o 
   0  15   3       17.02       75.30     72.65 o 
   1  15   3       13.57      -26.58     63.41 o 
   2  15   3       11.84      -69.02     64.73 o 
  -1  16   3      195.47      417.59     95.94 o 
   0  16   3       96.28      113.44     85.70 o 
   1  16   3       45.36       93.29     78.27 o 
  -2 -16   4      100.90       89.10     36.02 o 
  -1 -16   4      140.67      134.64     37.88 o 
  -4 -15   4      119.12      154.24     38.13 o 
  -3 -15   4      142.71      106.56     44.17 o 
  -2 -15   4      156.68      176.96     47.31 o 
  -1 -15   4      174.09      126.86     33.97 o 
   0 -15   4      126.22      117.58     35.25 o 
   1 -15   4       99.74       64.07     52.51 o 
  -5 -14   4      137.00      139.49     38.44 o 
  -4 -14   4       47.90        8.34     30.13 o 
  -3 -14   4       53.73       39.61     30.41 o 
  -2 -14   4      151.12      130.31     32.40 o 
  -1 -14   4      165.50      207.68     37.35 o 
   0 -14   4      246.51      257.64     38.82 o 
   1 -14   4      133.37      153.40     50.03 o 
   2 -14   4       70.73       86.03     55.98 o 
  -5 -13   4       30.52       38.66     32.44 o 
  -4 -13   4       51.28       34.21     29.34 o 
  -3 -13   4      157.54      156.56     25.75 o 
  -2 -13   4       86.24       87.18     27.32 o 
  -1 -13   4      104.50       82.08     28.25 o 
   0 -13   4      196.28      192.18     34.06 o 
   1 -13   4      312.41      269.31     56.47 o 
   2 -13   4      133.59      121.03     50.69 o 
  -6 -12   4       71.73       60.69     32.23 o 
  -5 -12   4      101.41      128.46     42.93 o 
  -4 -12   4       41.06       17.55     28.81 o 
  -3 -12   4       56.45       43.33     19.70 o 
  -2 -12   4       26.29       18.97     21.89 o 
  -1 -12   4       78.86       73.28     24.69 o 
   0 -12   4        5.82        5.54     21.91 o 
   1 -12   4       31.87       71.99     42.60 o 
   2 -12   4      180.60      205.64     37.40 o 
   3 -12   4       47.44       44.76     34.50 o 
  -6 -11   4      106.89      106.16     32.61 o 
  -5 -11   4      391.49      395.46     40.95 o 
  -4 -11   4      842.68      805.46     94.53 o 
  -3 -11   4      803.95      840.41     58.39 o 
  -2 -11   4      837.61      776.67     44.11 o 
  -1 -11   4      343.79      348.45     34.36 o 
   0 -11   4      138.15      159.29     27.90 o 
   1 -11   4       71.39       94.57     26.83 o 
   2 -11   4      127.33      147.61     32.09 o 
   3 -11   4      116.36      130.90     37.05 o 
  -7 -10   4       17.88       30.71     38.47 o 
  -6 -10   4       55.86       73.52     28.33 o 
  -5 -10   4      142.22      171.09     29.91 o 
  -4 -10   4      314.97      299.16     42.93 o 
  -3 -10   4      507.39      513.04     29.88 o 
  -2 -10   4      642.47      580.15     36.90 o 
  -1 -10   4      502.19      507.19     81.08 o 
   0 -10   4      686.11      689.63     41.17 o 
   1 -10   4      453.27      464.90     29.93 o 
   2 -10   4      240.87      239.79     34.38 o 
   3 -10   4       99.56       89.04     30.81 o 
   4 -10   4        7.87        3.49     29.52 o 
  -7  -9   4       46.86       61.26     42.11 o 
  -6  -9   4      173.02      163.07     30.55 o 
  -5  -9   4      260.19      231.35     31.76 o 
  -4  -9   4      343.47      327.85     33.14 o 
  -3  -9   4      439.89      435.44     33.28 o 
  -2  -9   4      308.60      331.30     30.46 o 
  -1  -9   4      316.31      339.44     33.77 o 
   0  -9   4      503.93      498.87     35.92 o 
   1  -9   4      285.19      281.68     24.95 o 
   2  -9   4      228.08      227.07     32.30 o 
   3  -9   4       78.43       47.50     26.20 o 
   4  -9   4       40.78       21.59     28.76 o 
  -7  -8   4      223.87      257.59     50.69 o 
  -6  -8   4      358.24      382.38     29.98 o 
  -5  -8   4      336.29      367.67     27.54 o 
  -4  -8   4       94.29       84.09     22.31 o 
  -3  -8   4      460.32      420.85     25.18 o 
  -2  -8   4      776.39      734.16     37.35 o 
  -1  -8   4     2071.24     2057.71    160.50 o 
   0  -8   4      970.88      929.78     32.50 o 
   1  -8   4     1190.74     1162.59     37.35 o 
   2  -8   4      468.44      466.88     37.12 o 
   3  -8   4      149.02      184.97     32.57 o 
   4  -8   4       17.49       14.91     27.62 o 
  -8  -7   4       21.20       22.95     40.29 o 
  -7  -7   4       38.89        2.15     34.18 o 
  -6  -7   4        2.20        2.35     15.37 o 
  -5  -7   4      135.05      140.76     20.53 o 
  -4  -7   4      402.95      426.99     45.30 o 
  -3  -7   4      436.34      469.99     79.87 o 
  -2  -7   4      330.31      294.17     26.21 o 
  -1  -7   4      313.92      317.36     37.65 o 
   0  -7   4      460.45      433.70     47.11 o 
   1  -7   4      575.73      549.28     26.96 o 
   2  -7   4      655.58      610.88     37.83 o 
   3  -7   4      560.60      590.19     68.28 o 
   4  -7   4      242.64      232.36     81.74 o 
   5  -7   4      115.14      155.38     58.95 o 
  -8  -6   4      154.88      163.64     46.89 o 
  -7  -6   4      175.06      232.16     48.71 o 
  -6  -6   4      127.45      131.91     20.79 o 
  -5  -6   4       64.96       67.93     16.33 o 
  -4  -6   4       75.48       85.94     15.12 o 
  -3  -6   4      105.66      110.60     15.43 o 
  -2  -6   4      324.55      327.16     35.42 o 
  -1  -6   4      100.19       92.60     18.12 o 
   0  -6   4       84.86       92.20     14.30 o 
   1  -6   4      326.03      307.97     28.22 o 
   2  -6   4      145.71      180.31     54.16 o 
   3  -6   4      171.35      227.53     50.78 o 
   4  -6   4       81.68       90.95     28.99 o 
   5  -6   4       19.50       23.45     42.93 o 
  -8  -5   4        7.32       12.05     35.01 o 
  -7  -5   4       25.32       29.23     30.55 o 
  -6  -5   4      630.25      590.87     36.77 o 
  -5  -5   4      670.55      659.05     42.25 o 
  -4  -5   4     1893.56     1915.08    200.46 o 
  -3  -5   4     1173.81     1193.94     91.68 o 
  -2  -5   4     1076.23     1011.72     83.47 o 
  -1  -5   4      429.81      395.98     18.40 o 
   0  -5   4      159.24      136.31     14.67 o 
   1  -5   4      172.42      189.38     25.88 o 
   2  -5   4      522.45      502.88     26.61 o 
   3  -5   4      532.04      572.85     45.33 o 
   4  -5   4      463.88      440.22     58.95 o 
   5  -5   4      129.30      175.69     56.31 o 
  -8  -4   4        6.37       -1.65     35.67 o 
  -7  -4   4        4.64       -8.75     30.88 o 
  -6  -4   4        9.84        8.05     16.27 o 
  -5  -4   4       56.35       46.55     13.87 o 
  -4  -4   4      306.69      297.11     23.69 o 
  -3  -4   4      493.67      500.85     72.63 o 
  -2  -4   4     2801.82     2552.67    176.02 o 
  -1  -4   4     3075.66     2669.09    133.00 o 
   0  -4   4     2942.99     2641.62    160.27 o 
   1  -4   4     2201.33     1990.25    102.83 o 
   2  -4   4      633.98      619.95     27.93 o 
   3  -4   4      162.42      139.62     26.12 o 
   4  -4   4       58.36       39.63     36.49 o 
   5  -4   4       14.24       29.23     41.45 o 
  -8  -3   4       48.27       14.86     35.01 o 
  -7  -3   4       48.27       51.52     33.85 o 
  -6  -3   4       99.82      128.80     33.85 o 
  -5  -3   4      224.34      218.49     23.49 o 
  -4  -3   4      424.57      453.63     55.48 o 
  -3  -3   4      316.72      329.21     85.37 o 
  -2  -3   4     1370.46     1238.37     52.67 o 
  -1  -3   4       75.43       62.18     10.10 o 
   0  -3   4       16.71       14.70      9.68 o 
   1  -3   4       60.17       57.64     12.73 o 
   2  -3   4      183.61      177.78     18.49 o 
   3  -3   4      322.23      377.49     33.37 o 
   4  -3   4      246.08      233.98     47.72 o 
   5  -3   4       99.88      118.39     51.68 o 
  -8  -2   4       57.89       71.83     39.63 o 
  -7  -2   4      326.76      309.77     48.05 o 
  -6  -2   4      208.87      231.17     41.28 o 
  -5  -2   4       65.01       53.18     17.92 o 
  -4  -2   4      181.02      190.68     41.36 o 
  -3  -2   4      989.47     1138.86    223.74 o 
  -2  -2   4     2135.13     1953.80    113.19 o 
  -1  -2   4     3450.72     3120.89     77.43 o 
   0  -2   4     3369.84     2930.74    105.75 o 
   1  -2   4     2027.94     1719.74    231.96 o 
   2  -2   4     1029.20     1041.26     38.64 o 
   3  -2   4      530.73      559.00     36.38 o 
   4  -2   4       71.78       62.42     37.48 o 
   5  -2   4        7.88       28.40     41.12 o 
  -8  -1   4       40.97        7.60     33.52 o 
  -7  -1   4       79.10       71.99     33.52 o 
  -6  -1   4      164.03      218.62     40.29 o 
  -5  -1   4      633.89      621.83     39.46 o 
  -4  -1   4      743.47      631.59     40.12 o 
  -3  -1   4     1108.39      958.70     46.56 o 
  -2  -1   4     1048.48     1104.31    176.43 o 
  -1  -1   4      139.71      150.13     17.47 o 
   0  -1   4      379.15      368.41     19.31 o 
   1  -1   4      691.96      624.01     59.62 o 
   2  -1   4     1113.87      996.63    168.96 o 
   3  -1   4      693.82      622.42    301.93 o 
   5  -1   4      248.28      298.21     57.46 o 
  -8   0   4      167.17      161.82     46.73 o 
  -7   0   4       39.48       31.04     31.54 o 
  -6   0   4      346.12      353.03     45.74 o 
  -5   0   4       28.30       21.23     12.73 o 
  -4   0   4      182.01      184.28     25.76 o 
  -3   0   4        0.57        5.11     11.27 o 
  -2   0   4       62.03       73.47     19.65 o 
  -1   0   4      125.56      149.23     29.72 o 
   0   0   4      925.06      928.81     89.83 o 
   1   0   4      299.49      278.23     44.91 o 
   2   0   4      348.11      174.04     47.22 o 
   3   0   4      212.80       74.64     58.12 o 
   4   0   4      124.28       18.82     69.02 o 
   5   0   4        5.16       -7.93     36.99 o 
  -8   1   4       39.06       29.23     40.79 o 
  -7   1   4       77.38       76.29     37.32 o 
  -6   1   4      123.42      108.82     34.84 o 
  -5   1   4      579.01      533.28     71.33 o 
  -4   1   4      689.70      611.28     38.47 o 
  -3   1   4     1146.55     1014.18     46.89 o 
  -2   1   4     1048.71     1275.67    289.95 o 
  -1   1   4      113.50      163.31     30.71 o 
   0   1   4      428.45      531.53     39.96 o 
   1   1   4      748.93      804.15     54.66 o 
   2   1   4     1102.05      942.02     63.57 o 
   3   1   4      564.35      245.87     64.89 o 
   4   1   4      546.89       28.90     66.21 o 
  -8   2   4       83.83      133.58     43.76 o 
  -7   2   4      333.18      420.24     55.81 o 
  -6   2   4      235.43      237.94     42.77 o 
  -5   2   4      106.00      127.58     17.89 o 
  -4   2   4      183.02      185.93     25.92 o 
  -3   2   4     1010.10      908.01     44.75 o 
  -2   2   4     2068.43     2839.77     67.54 o 
  -1   2   4     3486.99     4440.63     88.67 o 
   0   2   4     3433.76     4078.36     92.96 o 
   1   2   4     1980.29     2219.24     79.09 o 
   2   2   4      980.11     1001.14     65.88 o 
   3   2   4      544.32      305.81     68.53 o 
   4   2   4       68.96        9.91     64.56 o 
   5   2   4        6.45      -51.85     74.80 o 
  -8   3   4       45.45       83.55     41.28 o 
  -7   3   4       47.53       59.11     36.82 o 
  -6   3   4       97.14      133.42     34.84 o 
  -5   3   4      249.49      253.63     36.99 o 
  -4   3   4      443.10      369.38     31.87 o 
  -2   3   4     1392.08     1929.45     62.75 o 
  -1   3   4      102.23      193.52     37.48 o 
   0   3   4       39.20       87.18     35.83 o 
   1   3   4       87.54      170.08     43.76 o 
   2   3   4      204.46      320.50     60.27 o 
   3   3   4      307.18      251.48     67.54 o 
   4   3   4      233.08       80.08     69.85 o 
   5   3   4      103.28      -16.84     68.69 o 
  -8   4   4        6.22      -10.07     38.31 o 
  -7   4   4        7.39       -0.83     30.55 o 
  -6   4   4       31.78       53.99     29.89 o 
  -5   4   4       33.17       49.04     25.43 o 
  -4   4   4      331.23      286.49     29.89 o 
  -2   4   4     2507.81     3455.18     86.19 o 
  -1   4   4     3267.94     4440.30     99.40 o 
   0   4   4     2761.07     3451.88     93.13 o 
   1   4   4     2279.13     2688.85     90.82 o 
   2   4   4      609.47      762.70     63.74 o 
   3   4   4      201.31      240.09     66.05 o 
   4   4   4       52.88       -1.65     63.08 o 
   5   4   4       13.35       47.56     70.51 o 
  -8   5   4        6.17       29.72     38.80 o 
  -7   5   4       34.91       52.34     36.82 o 
  -6   5   4      656.05      768.31     59.61 o 
  -5   5   4      733.38      891.66     56.97 o 
  -1   5   4      452.77      560.76     47.22 o 
   0   5   4      167.79      312.41     51.85 o 
   1   5   4      196.97      416.77     61.26 o 
   2   5   4      489.52      579.74     60.60 o 
   3   5   4      506.63      659.66     70.01 o 
   4   5   4      469.64      404.88     82.23 o 
   5   5   4      131.57       64.40     71.66 o 
  -8   6   4      155.23      151.09     50.03 o 
  -7   6   4      177.60      218.95     48.38 o 
  -6   6   4      136.02      147.12     38.64 o 
  -5   6   4       69.11       87.35     31.04 o 
  -1   6   4       99.59      147.29     46.73 o 
   0   6   4       77.94      186.09     50.03 o 
   1   6   4      346.76      539.12     69.85 o 
   2   6   4      112.34      159.67     59.28 o 
   3   6   4      173.90      331.57     74.47 o 
   4   6   4       87.71       99.90     67.70 o 
   5   6   4       19.00       -5.61     67.87 o 
  -8   7   4       21.61       31.54     42.44 o 
  -7   7   4       35.03       70.01     37.48 o 
  -6   7   4        4.54       10.57     27.41 o 
  -5   7   4      102.11      154.22     35.01 o 
  -4   7   4      433.10      497.51     42.93 o 
  -1   7   4      392.45      456.73     52.34 o 
   0   7   4      471.72      610.79     58.12 o 
   1   7   4      546.37      732.15     64.40 o 
   2   7   4      651.12      841.46     72.32 o 
   3   7   4      558.45      704.25     73.48 o 
   4   7   4      242.09      418.42     85.04 o 
   5   7   4       99.92      113.11     76.12 o 
  -7   8   4      279.21      330.08     55.32 o 
  -6   8   4      384.92      484.63     54.66 o 
  -5   8   4      358.02      450.12     47.56 o 
  -4   8   4       83.26       86.36     27.25 o 
  -1   8   4     2080.41     2491.20     94.78 o 
   0   8   4      936.60     1114.58     73.31 o 
   1   8   4     1130.19     1401.23     82.40 o 
   2   8   4      431.66      549.69     66.05 o 
   3   8   4      142.34      229.69     66.38 o 
   4   8   4       20.52       34.84     70.01 o 
  -1   9   4      398.19      450.95     54.33 o 
   0   9   4      524.98      674.36     66.38 o 
   1   9   4      320.58      499.00     79.26 o 
   2   9   4      245.39      434.11     80.41 o 
   3   9   4       85.99      169.91     71.66 o 
   4   9   4       40.34       12.22     65.88 o 
  -1  10   4      451.61      740.24     92.14 o 
   0  10   4      659.03      795.06     72.82 o 
   1  10   4      473.10      548.37     83.22 o 
   2  10   4      220.68      324.47     78.27 o 
   3  10   4       91.29       49.87     66.21 o 
   4  10   4       11.06       43.59     71.66 o 
  -1  11   4      369.91      589.98     85.37 o 
   0  11   4      149.49      204.09     72.98 o 
   1  11   4       68.64       44.09     65.39 o 
   2  11   4      137.12      168.92     70.01 o 
   3  11   4      111.82      131.11     72.32 o 
  -1  12   4       92.20      201.45     77.94 o 
   0  12   4        3.24      -28.90     62.91 o 
   1  12   4       26.20       10.90     64.23 o 
   2  12   4      173.95       95.44     71.66 o 
   3  12   4       51.83        6.27     68.20 o 
  -1  13   4      114.87      200.29     85.53 o 
   0  13   4      194.95      225.56     78.93 o 
   1  13   4      302.90      192.04     75.79 o 
   2  13   4      110.77      147.62     74.31 o 
  -1  14   4      145.26      293.59     92.96 o 
   0  14   4      234.16      251.15     85.53 o 
   1  14   4      146.74       87.35     75.13 o 
   2  14   4       86.01       12.55     71.33 o 
  -1  15   4      165.80      171.07     92.30 o 
   0  15   4      141.33      105.84     82.23 o 
   1  15   4      119.81       56.97     75.30 o 
  -1  16   4      141.51      246.86     98.91 o 
  -4 -14   5      122.28      128.84     40.20 o 
  -3 -14   5       49.78       22.52     29.36 o 
  -2 -14   5       64.04       69.49     31.75 o 
  -1 -14   5       10.04       -4.03     35.50 o 
   0 -14   5        3.67       27.17     29.74 o 
  -5 -13   5       45.43       50.37     34.35 o 
  -4 -13   5       20.16       28.52     30.28 o 
  -3 -13   5        0.82       36.37     28.09 o 
  -2 -13   5        3.50        8.22     26.87 o 
  -1 -13   5       18.88       18.42     28.54 o 
   0 -13   5       41.27       24.00     28.89 o 
   1 -13   5       18.74        9.91     46.89 o 
  -5 -12   5      102.57       81.91     33.14 o 
  -4 -12   5      107.91       92.95     32.43 o 
  -3 -12   5       76.40       65.17     27.78 o 
  -2 -12   5      153.16      184.23     34.18 o 
  -1 -12   5      174.26      169.21     37.65 o 
   0 -12   5       53.51       37.07     28.48 o 
   1 -12   5       23.33      -31.70     42.77 o 
   2 -12   5        7.24       -7.60     47.22 o 
  -6 -11   5       40.20       51.61     31.27 o 
  -5 -11   5      127.97      148.30     34.11 o 
  -4 -11   5      215.81      235.30     36.96 o 
  -3 -11   5      250.87      189.97     33.85 o 
  -2 -11   5      489.18      494.94     41.31 o 
  -1 -11   5      475.88      457.34     41.47 o 
   0 -11   5      260.22      246.46     35.04 o 
   1 -11   5      131.81      127.31     48.71 o 
   2 -11   5       42.73       24.11     49.37 o 
  -7 -10   5       13.34       33.52     43.10 o 
  -6 -10   5        0.15       -2.23     25.38 o 
  -5 -10   5       23.96       -7.36     24.90 o 
  -4 -10   5       24.07       14.37     23.88 o 
  -3 -10   5       98.81      122.02     28.55 o 
  -2 -10   5      243.83      264.56     42.77 o 
  -1 -10   5      201.84      223.02     31.80 o 
   0 -10   5      183.12      223.34     31.90 o 
   1 -10   5       72.12      119.88     47.89 o 
   2 -10   5       47.33       37.48     42.44 o 
   3 -10   5        6.67       16.50     30.97 o 
  -7  -9   5       61.86       77.77     44.75 o 
  -6  -9   5      235.53      208.22     47.39 o 
  -5  -9   5      413.47      439.61     66.63 o 
  -4  -9   5      689.09      760.41     36.07 o 
  -3  -9   5      748.68      697.03     41.25 o 
  -2  -9   5      334.74      309.09     50.53 o 
  -1  -9   5      312.87      338.16     35.58 o 
   0  -9   5      360.82      372.92     35.93 o 
   1  -9   5      204.45      220.84     44.83 o 
   2  -9   5      227.39      240.65     44.17 o 
   3  -9   5       86.74       85.36     31.38 o 
  -7  -8   5      121.43      104.52     41.45 o 
  -6  -8   5      253.90      243.71     33.73 o 
  -5  -8   5      518.82      523.33     39.38 o 
  -4  -8   5      285.00      303.74     38.71 o 
  -3  -8   5      323.14      318.57     36.24 o 
  -2  -8   5      166.85      159.49     26.24 o 
  -1  -8   5       93.96       59.69     21.37 o 
   0  -8   5       81.28       84.77     23.34 o 
   1  -8   5       43.21       44.79     21.89 o 
   2  -8   5       87.48       84.99     29.58 o 
   3  -8   5       22.91       14.76     29.19 o 
  -7  -7   5      228.87      240.75     51.52 o 
  -6  -7   5      288.37      269.29     35.67 o 
  -5  -7   5      205.63      200.22     35.50 o 
  -4  -7   5      265.21      298.89     25.01 o 
  -3  -7   5      332.52      357.81     31.00 o 
  -2  -7   5      270.08      283.16     29.36 o 
  -1  -7   5        1.43       -5.84     16.35 o 
   0  -7   5       59.11       42.59     19.85 o 
   1  -7   5      137.72      147.46     23.66 o 
   2  -7   5      172.90      186.08     33.52 o 
   3  -7   5       59.48       63.90     28.22 o 
   4  -7   5       54.35       44.58     48.71 o 
  -8  -6   5      235.99      161.65     52.18 o 
  -7  -6   5      325.01      340.48     53.99 o 
  -6  -6   5      327.60      351.48     34.68 o 
  -5  -6   5      218.48      185.93     38.80 o 
  -4  -6   5      129.11      147.33     19.39 o 
  -3  -6   5      582.12      577.83     45.49 o 
  -2  -6   5       98.68       92.94     21.46 o 
  -1  -6   5      571.41      531.41     70.75 o 
   0  -6   5      157.32      163.73     34.35 o 
   1  -6   5      148.67      142.62     20.22 o 
   2  -6   5       44.96       50.43     24.45 o 
   3  -6   5        4.82       19.48     24.99 o 
   4  -6   5       30.90       28.24     47.89 o 
  -8  -5   5      132.83      100.72     46.40 o 
  -7  -5   5      256.20      295.90     50.86 o 
  -6  -5   5      292.86      283.51     32.04 o 
  -5  -5   5      370.03      376.15     43.59 o 
  -4  -5   5      558.02      556.28     93.21 o 
  -3  -5   5     1329.83     1269.13     48.55 o 
  -2  -5   5     1265.00     1091.26     53.09 o 
  -1  -5   5      408.73      371.44     29.07 o 
   0  -5   5      221.77      230.55     28.23 o 
   1  -5   5       40.38       58.61     17.05 o 
   2  -5   5       84.02       70.06     24.17 o 
   3  -5   5       15.81       20.12     24.71 o 
   4  -5   5       14.28       16.68     44.58 o 
  -8  -4   5       65.93       36.00     38.64 o 
  -7  -4   5      138.31      157.03     45.24 o 
  -6  -4   5      160.51      138.98     25.63 o 
  -5  -4   5       60.40       54.16     28.40 o 
  -4  -4   5      111.28      108.98     29.72 o 
  -3  -4   5      368.83      334.87     26.84 o 
  -2  -4   5      282.74      271.49     33.93 o 
  -1  -4   5      401.59      399.22     29.56 o 
   0  -4   5      210.26      199.10     19.25 o 
   1  -4   5      386.30      353.40     25.00 o 
   2  -4   5       38.42       26.24     15.83 o 
   3  -4   5       15.40       20.33     22.31 o 
   4  -4   5        5.18        6.44     39.46 o 
  -8  -3   5       41.32       49.37     40.95 o 
  -7  -3   5      203.32      192.86     44.25 o 
  -6  -3   5      721.69      647.36     38.79 o 
  -5  -3   5     1597.07     1402.71     68.69 o 
  -4  -3   5     2097.28     1791.58     74.14 o 
  -3  -3   5     1917.06     1578.90     69.19 o 
  -2  -3   5     1337.72     1241.56     44.42 o 
  -1  -3   5      572.15      501.17     48.88 o 
   0  -3   5      150.99      134.99     25.43 o 
   1  -3   5       93.96       81.95     16.82 o 
   2  -3   5       70.98       97.18     19.41 o 
   3  -3   5        7.05        5.90     21.09 o 
   4  -3   5       13.97      -17.17     40.95 o 
  -8  -2   5       84.05       80.41     40.79 o 
  -7  -2   5      402.40      415.94     55.32 o 
  -6  -2   5      219.00      239.32     27.94 o 
  -5  -2   5      415.57      365.91     38.64 o 
  -4  -2   5      506.18      451.77     42.77 o 
  -3  -2   5      216.17      191.38     31.54 o 
  -2  -2   5      205.74      186.75     31.37 o 
  -1  -2   5       51.94       46.87     14.24 o 
   0  -2   5      209.17      191.55     35.42 o 
   1  -2   5       41.11       21.46     15.62 o 
   2  -2   5      261.88      277.26     29.62 o 
   3  -2   5      141.89      136.38     27.79 o 
   4  -2   5       10.41        5.28     36.66 o 
   5  -2   5       13.08       49.54     47.39 o 
  -8  -1   5      200.13      176.68     47.72 o 
  -7  -1   5      300.24      314.39     50.53 o 
  -6  -1   5      756.44      764.35     61.26 o 
  -5  -1   5      803.46      698.96     48.88 o 
  -4  -1   5     1237.86     1056.12     55.98 o 
  -3  -1   5      487.95      408.51     37.81 o 
  -2  -1   5      319.55      302.50     34.35 o 
  -1  -1   5      482.85      468.98     35.34 o 
   0  -1   5       98.07      107.66     22.06 o 
   1  -1   5        5.64       -3.60     19.60 o 
   2  -1   5       18.71      -14.20     21.80 o 
   4  -1   5       31.14       37.32     43.76 o 
   5  -1   5       28.49       -2.15     44.75 o 
  -8   0   5      239.40      264.03     55.48 o 
  -7   0   5      307.21      356.00     53.17 o 
  -6   0   5      519.61      535.00     54.33 o 
  -5   0   5      421.14      340.98     36.99 o 
  -4   0   5       78.17       57.96     22.46 o 
  -3   0   5       16.96       15.69     18.49 o 
  -2   0   5      564.76      704.75    106.17 o 
  -1   0   5      914.88      989.47    131.85 o 
   0   0   5      944.47      884.26     38.86 o 
   1   0   5      293.57      320.79     34.98 o 
   2   0   5        3.07        7.21     23.71 o 
   3   0   5       60.87      -27.74     65.22 o 
   5   0   5        3.79       -2.81     47.72 o 
  -8   1   5      189.96      259.41     53.66 o 
  -7   1   5      308.42      338.83     54.16 o 
  -6   1   5      767.15      751.64     61.76 o 
  -5   1   5      763.79      680.96     46.89 o 
  -4   1   5     1200.30     1097.07     56.80 o 
  -3   1   5      434.85      395.30     37.48 o 
  -2   1   5      277.16      318.67     59.44 o 
  -1   1   5      388.56      433.61     68.53 o 
   0   1   5       61.11       53.50     41.12 o 
   1   1   5       10.64      -18.82     42.11 o 
   2   1   5       26.52       -6.11     60.27 o 
   3   1   5       55.25      -52.51     62.42 o 
   4   1   5       34.70      -30.38     70.18 o 
  -8   2   5       86.89       59.61     42.11 o 
  -7   2   5      428.01      552.83     63.57 o 
  -6   2   5      235.53      209.21     41.45 o 
  -5   2   5      490.71      413.14     39.30 o 
  -4   2   5      455.90      370.04     37.98 o 
  -3   2   5      252.65      325.19     73.31 o 
  -2   2   5      146.10      224.03     64.98 o 
  -1   2   5       88.13      108.49     40.62 o 
   0   2   5      219.00      276.91     53.99 o 
   1   2   5       34.19       66.05     48.71 o 
   2   2   5      302.17      174.86     64.40 o 
   3   2   5      149.08       66.71     68.53 o 
   4   2   5       12.00      -12.22     72.49 o 
   5   2   5        9.64      -16.35     86.69 o 
  -8   3   5       42.32       30.55     39.79 o 
  -7   3   5      163.19      159.51     46.07 o 
  -6   3   5      743.56      829.57     63.90 o 
  -5   3   5     1601.96     1346.90     61.59 o 
  -4   3   5     2113.46     1837.65     71.33 o 
  -3   3   5     1891.39     2275.41    577.85 o 
  -2   3   5     1287.38     1932.76     70.18 o 
  -1   3   5      584.98      768.31     52.34 o 
   0   3   5      157.19      239.43     51.85 o 
   1   3   5      128.86      163.47     57.30 o 
   2   3   5       83.52       89.50     63.41 o 
   3   3   5       18.26       23.78     67.70 o 
   4   3   5       18.69      -52.51     76.62 o 
  -8   4   5       59.91      105.18     45.41 o 
  -7   4   5      116.67      101.88     40.45 o 
  -6   4   5      127.33      167.93     41.94 o 
  -5   4   5       50.62       38.97     22.95 o 
  -4   4   5      118.78      126.65     29.72 o 
  -3   4   5      370.21      488.10     48.71 o 
  -2   4   5      242.33      519.80     60.43 o 
  -1   4   5      475.23      625.15     52.18 o 
   0   4   5      223.56      389.52     61.92 o 
   1   4   5      379.03      478.36     72.98 o 
   2   4   5       35.91       20.14     60.10 o 
   3   4   5       12.25       -0.99     66.71 o 
   4   4   5        4.91      -69.19     76.12 o 
  -8   5   5      120.07      137.55     50.86 o 
  -7   5   5      237.06      302.67     53.99 o 
  -6   5   5      306.36      346.43     50.53 o 
  -2   5   5     1370.22     1793.72     77.61 o 
  -1   5   5      464.39      708.70     60.27 o 
   0   5   5      272.02      400.09     66.21 o 
   1   5   5       56.19      117.40     61.10 o 
   2   5   5       94.11      106.67     64.23 o 
   3   5   5       21.28        8.26     74.31 o 
   4   5   5       14.21      -19.15     80.91 o 
  -8   6   5      234.26      230.18     57.46 o 
  -7   6   5      321.37      429.48     60.93 o 
  -6   6   5      358.58      442.03     55.65 o 
  -5   6   5      192.32      221.92     39.46 o 
  -2   6   5       97.44      235.46     58.45 o 
  -1   6   5      581.18      776.07     62.58 o 
   0   6   5      166.78      233.15     60.76 o 
   1   6   5      184.03      329.42     72.32 o 
   2   6   5       37.12      114.76     70.01 o 
   3   6   5        7.24      -47.39     71.00 o 
   4   6   5       27.24      -40.79     81.90 o 
  -7   7   5      206.66      275.59     54.16 o 
  -6   7   5      263.98      366.57     50.36 o 
  -5   7   5      200.80      263.54     43.26 o 
  -2   7   5      220.34      441.54     71.50 o 
  -1   7   5        4.40       53.33     53.17 o 
   0   7   5       60.03       94.12     57.96 o 
   1   7   5      156.95      242.89     72.98 o 
   2   7   5      182.16      238.93     79.09 o 
   3   7   5       71.47      114.59     83.06 o 
   4   7   5       55.52      125.49     93.62 o 
  -2   8   5      140.60      205.58     69.85 o 
  -1   8   5       96.82      153.73     63.57 o 
   0   8   5       67.90      114.59     64.56 o 
   1   8   5       43.50       98.58     65.55 o 
   2   8   5       81.53      196.50     80.74 o 
   3   8   5       26.47       61.10     78.27 o 
  -2   9   5      346.97      662.14     90.32 o 
  -1   9   5      320.36      392.00     76.95 o 
   0   9   5      364.88      472.91     84.87 o 
   1   9   5      236.96      213.67     69.52 o 
   2   9   5      255.80      401.41     93.62 o 
   3   9   5       96.35       88.67     83.55 o 
  -2  10   5      280.39      495.37     86.19 o 
  -1  10   5      189.17      362.94     78.27 o 
   0  10   5      199.35      308.61     82.23 o 
   1  10   5       65.17       91.97     76.12 o 
   2  10   5       44.60       98.91     82.07 o 
   3  10   5        4.45      -41.12     72.82 o 
  -2  11   5      498.73      653.72    100.39 o 
  -1  11   5      483.59      658.18     98.08 o 
   0  11   5      289.22      414.79     88.34 o 
   1  11   5      152.65      228.86     88.18 o 
   2  11   5       66.01       53.99     80.08 o 
  -2  12   5      159.34      308.94     90.82 o 
  -1  12   5      180.64      193.19     86.19 o 
   0  12   5       56.84        1.32     77.77 o 
   1  12   5       25.22       36.66     81.57 o 
   2  12   5       11.95       46.73     76.95 o 
  -2  13   5        6.92      -17.50     71.99 o 
  -1  13   5       25.47       12.38     82.23 o 
   0  13   5       51.30       17.83     84.87 o 
   1  13   5       21.54       13.37     80.41 o 
  -2  14   5       73.36        4.79     87.51 o 
  -1  14   5       13.47      -51.35     85.20 o 
   0  14   5        5.61      -42.93     85.53 o 
  -3 -13   6       37.70       55.71     33.73 o 
  -2 -13   6       27.34        5.20     30.49 o 
  -1 -13   6       28.96       10.38     32.28 o 
  -4 -12   6      220.57      267.33     62.09 o 
  -3 -12   6      139.28      138.67     35.28 o 
  -2 -12   6       40.44       76.63     43.67 o 
  -1 -12   6        3.57        1.59     30.88 o 
   0 -12   6       23.80        9.23     31.27 o 
  -5 -11   6       22.75       28.46     30.00 o 
  -4 -11   6      107.21       90.98     48.05 o 
  -3 -11   6      151.33      173.24     43.84 o 
  -2 -11   6      177.77      178.88     35.54 o 
  -1 -11   6      172.50      206.20     35.84 o 
   0 -11   6      117.88      146.94     35.79 o 
   1 -11   6       49.51       24.11     44.75 o 
  -6 -10   6       91.17       75.63     45.90 o 
  -5 -10   6      184.84      148.11     49.54 o 
  -4 -10   6      118.20      129.91     32.23 o 
  -3 -10   6      114.81      107.56     30.68 o 
  -2 -10   6       28.75       44.41     26.75 o 
  -1 -10   6        9.92        9.54     25.12 o 
   0 -10   6        2.88        6.79     26.84 o 
   1 -10   6       13.74       -5.45     45.57 o 
  -6  -9   6       45.08       58.95     41.94 o 
  -5  -9   6      114.13       99.73     43.26 o 
  -4  -9   6      364.21      346.01     37.44 o 
  -3  -9   6      603.52      556.43     41.74 o 
  -2  -9   6      600.58      626.12     43.71 o 
  -1  -9   6      574.21      568.35     59.44 o 
   0  -9   6      386.31      431.60     43.05 o 
   1  -9   6      204.89      245.04     59.77 o 
   2  -9   6       70.05       58.62     49.87 o 
  -7  -8   6       33.02       14.92     28.42 o 
  -6  -8   6       80.68       78.37     29.24 o 
  -5  -8   6      207.81      172.06     46.23 o 
  -4  -8   6      132.53      121.96     26.89 o 
  -3  -8   6      213.73      169.04     29.41 o 
  -2  -8   6       65.53       78.24     25.65 o 
  -1  -8   6        3.32       10.32     23.71 o 
   0  -8   6       35.15       49.10     26.21 o 
   1  -8   6       61.89       72.32     41.78 o 
   2  -8   6       42.88       26.09     45.08 o 
  -7  -7   6      102.66       91.41     31.28 o 
  -6  -7   6      190.74      195.11     33.68 o 
  -5  -7   6      239.80      210.53     45.90 o 
  -4  -7   6      487.10      468.73     37.87 o 
  -3  -7   6      464.69      406.53     41.53 o 
  -2  -7   6      577.53      574.68     41.68 o 
  -1  -7   6      345.64      339.40     65.06 o 
   0  -7   6      473.70      478.80     40.78 o 
   1  -7   6      130.60      181.62     33.78 o 
   2  -7   6       65.75       79.42     46.40 o 
   3  -7   6       22.96       29.52     33.15 o 
  -7  -6   6      331.11      304.16     56.80 o 
  -6  -6   6      711.49      678.32     62.25 o 
  -5  -6   6     1002.50      898.43     69.35 o 
  -4  -6   6      810.18      691.86     59.77 o 
  -3  -6   6      171.20      143.87     29.23 o 
  -2  -6   6       48.52       44.97     21.17 o 
  -1  -6   6        5.93        2.25     18.78 o 
   0  -6   6       90.25       81.56     25.95 o 
   1  -6   6      117.34      100.70     29.32 o 
   2  -6   6      169.44      152.74     49.21 o 
   3  -6   6       92.21      114.81     35.96 o 
  -7  -5   6       94.21      104.85     44.75 o 
  -6  -5   6      126.60      120.21     39.96 o 
  -5  -5   6      319.51      264.03     44.91 o 
  -4  -5   6      473.36      436.75     54.16 o 
  -3  -5   6      735.51      682.62     70.01 o 
  -2  -5   6     1070.02      933.98     46.65 o 
  -1  -5   6      666.91      592.11     40.20 o 
   0  -5   6      577.32      517.07     66.46 o 
   1  -5   6      254.26      239.24     33.00 o 
   2  -5   6       52.91       47.68     28.35 o 
   3  -5   6       25.24       35.27     30.14 o 
  -8  -4   6      107.69       53.33     45.08 o 
  -7  -4   6      229.47      271.96     51.19 o 
  -6  -4   6      233.28      260.89     46.89 o 
  -5  -4   6      423.33      400.92     49.70 o 
  -4  -4   6      300.13      288.47     45.74 o 
  -3  -4   6      629.54      557.12     54.49 o 
  -2  -4   6       69.11       44.85     20.38 o 
  -1  -4   6       23.48       21.45     20.97 o 
   0  -4   6      116.01      138.11     28.48 o 
   1  -4   6      105.45       93.08     20.78 o 
   2  -4   6       79.63       85.33     29.36 o 
   3  -4   6       61.32       89.46     33.36 o 
  -8  -3   6       25.02       10.07     38.14 o 
  -7  -3   6        7.11        4.46     35.34 o 
  -6  -3   6       27.05       38.80     30.88 o 
  -5  -3   6      320.90      239.26     42.60 o 
  -4  -3   6      827.31      725.38     56.64 o 
  -3  -3   6     1990.50     1598.55     78.27 o 
  -1  -3   6     2390.36     2118.94    139.20 o 
   0  -3   6     1218.54     1209.23     80.25 o 
   1  -3   6      443.93      438.48     29.84 o 
   2  -3   6       80.14      111.18     35.58 o 
   3  -3   6       41.16       51.35     45.41 o 
  -8  -2   6      102.83      127.31     47.22 o 
  -7  -2   6      282.12      272.45     50.53 o 
  -6  -2   6      254.67      236.12     42.27 o 
  -5  -2   6      466.21      381.10     46.89 o 
  -4  -2   6      417.87      370.04     43.76 o 
  -3  -2   6      143.00      147.78     37.15 o 
  -2  -2   6       96.30       96.10     33.85 o 
  -1  -2   6       50.49       41.12     28.40 o 
   0  -2   6       97.78      104.03     33.52 o 
   1  -2   6      151.15      129.57     53.75 o 
   2  -2   6       89.13       66.71     37.81 o 
   3  -2   6      102.37       78.27     47.72 o 
  -8  -1   6      120.72      118.06     46.40 o 
  -7  -1   6      201.28      187.25     46.23 o 
  -6  -1   6      291.11      270.31     42.93 o 
  -5  -1   6      566.37      506.43     50.20 o 
  -4  -1   6      903.44      731.16     56.97 o 
  -3  -1   6     1221.10     1052.16     63.90 o 
  -2  -1   6     1208.57      982.48     62.58 o 
  -1  -1   6      994.56      874.49     60.60 o 
   0  -1   6      544.71      521.85     57.05 o 
   1  -1   6      392.02      352.17    175.86 o 
   2  -1   6      320.26      270.98    173.63 o 
  -8   0   6      225.52      181.63     50.36 o 
  -7   0   6      389.74      473.74     63.24 o 
  -5   0   6     1176.56      913.95     61.59 o 
  -4   0   6     1264.75     1010.22     62.09 o 
  -3   0   6     1161.01     1031.68     64.40 o 
  -2   0   6      155.60      161.98     36.16 o 
  -1   0   6      183.57      193.52     39.96 o 
   0   0   6      141.36      127.52     30.02 o 
   1   0   6      394.78      388.12    143.08 o 
   2   0   6      119.34       97.86     56.31 o 
   3   0   6      151.12      -16.35     71.33 o 
  -8   1   6      103.52       92.96     45.41 o 
  -7   1   6      189.60      191.05     47.06 o 
  -5   1   6      572.79      490.25     48.55 o 
  -4   1   6      939.14      807.28     56.47 o 
  -3   1   6     1184.69     1068.18     64.07 o 
  -2   1   6     1152.69     1031.35     63.57 o 
  -1   1   6      931.72      950.64     56.06 o 
   0   1   6      529.98      543.46     38.91 o 
   1   1   6      389.07      328.19     80.58 o 
   2   1   6      347.14      313.19    139.61 o 
   3   1   6       58.61       -2.31     80.91 o 
  -8   2   6      109.94      133.25     51.52 o 
  -7   2   6      283.52      273.28     52.18 o 
  -5   2   6      472.12      426.84     46.07 o 
  -4   2   6      415.03      389.52     45.74 o 
  -3   2   6      168.93      194.51     37.15 o 
  -2   2   6      103.27      132.10     36.66 o 
  -1   2   6       65.31       71.26     25.50 o 
   0   2   6      101.52      150.92     58.62 o 
   1   2   6      141.29       68.20     65.22 o 
   2   2   6       73.68      -10.07     68.36 o 
   3   2   6      100.99       22.95     83.22 o 
  -8   3   6       35.09       54.49     46.40 o 
  -7   3   6       18.61       -3.47     35.34 o 
  -5   3   6      313.75      311.75     44.25 o 
  -4   3   6      812.06      790.11     58.45 o 
  -3   3   6     1968.07     1882.23     82.40 o 
  -2   3   6     2611.11     3384.35     99.07 o 
  -1   3   6     2317.89     2872.30     97.42 o 
   0   3   6     1218.74     1535.47     85.86 o 
   1   3   6      407.00      301.84     76.62 o 
   2   3   6      100.03       66.38     67.70 o 
   3   3   6       41.87      105.68     78.27 o 
  -8   4   6      105.29      164.96     53.99 o 
  -7   4   6      231.64      324.96     54.82 o 
  -6   4   6      201.24      224.40     48.55 o 
  -5   4   6      417.00      352.37     46.89 o 
  -4   4   6      274.00      358.98     45.74 o 
  -3   4   6      608.48      771.28    213.50 o 
  -2   4   6       55.35       71.33     52.18 o 
  -1   4   6       17.25       44.25     51.85 o 
   0   4   6      128.31      249.66     68.86 o 
   1   4   6       93.34       85.70     66.38 o 
   2   4   6       73.50       54.16     70.84 o 
   3   4   6       56.20       15.03     81.90 o 
  -7   5   6       91.81       81.74     44.25 o 
  -6   5   6      136.67      120.54     42.77 o 
  -5   5   6      312.54      318.85     45.57 o 
  -4   5   6      447.53      407.36     48.05 o 
  -3   5   6      694.25      952.26     66.54 o 
  -2   5   6     1107.84     1565.52     82.07 o 
  -1   5   6      650.70      914.45     70.18 o 
   0   5   6      575.65      647.44     68.20 o 
   1   5   6      228.78      236.46     74.31 o 
   2   5   6       59.60       49.87     75.79 o 
   3   5   6       22.02        7.10     79.59 o 
  -7   6   6      337.37      404.71     61.92 o 
  -6   6   6      683.19      814.88     71.00 o 
  -4   6   6      793.96     1068.84     77.61 o 
  -3   6   6      239.26      380.28     71.83 o 
  -2   6   6       56.04       71.99     58.12 o 
  -1   6   6        9.68       11.72     60.27 o 
   0   6   6      113.41      126.65     68.03 o 
   1   6   6      106.76      152.57     74.14 o 
   2   6   6      170.46      112.45     79.92 o 
   3   6   6       92.08       72.98     82.56 o 
  -7   7   6      106.47       94.95     46.07 o 
  -6   7   6      167.10      137.22     45.41 o 
  -3   7   6      409.61      585.19     85.20 o 
  -2   7   6      612.95      863.09     76.62 o 
  -1   7   6      310.03      407.85     82.23 o 
   0   7   6      460.03      381.76     82.07 o 
   1   7   6      106.16      134.90     76.62 o 
   2   7   6       61.04       68.36     81.08 o 
   3   7   6       23.52       -3.63     86.52 o 
  -3   8   6      211.28      370.53     86.52 o 
  -2   8   6       61.70      142.17     74.14 o 
  -1   8   6        0.50       45.08     67.54 o 
   0   8   6       29.23       22.13     66.71 o 
   1   8   6       53.08       61.26     75.96 o 
   2   8   6       40.93       33.02     74.47 o 
  -3   9   6      580.72      765.34     80.91 o 
  -2   9   6      549.61      741.07     76.29 o 
  -1   9   6      543.23      648.60     76.12 o 
   0   9   6      374.87      326.28     82.23 o 
   1   9   6      199.96      288.63     86.69 o 
   2   9   6       70.81       96.93     86.85 o 
  -3  10   6      101.17      147.62     77.61 o 
  -2  10   6       22.33       34.18     68.36 o 
  -1  10   6        8.62       -7.93     68.86 o 
   0  10   6        1.41       24.11     76.95 o 
   1  10   6       12.14       28.90     80.58 o 
  -3  11   6      143.78      273.28     92.63 o 
  -2  11   6      167.85      210.04     83.88 o 
  -1  11   6      167.10      240.75     85.86 o 
   0  11   6      123.73       82.07     79.09 o 
   1  11   6       48.31      110.80     90.32 o 
  -3  12   6      133.63      189.06     93.62 o 
  -2  12   6       44.97       38.64     74.14 o 
  -1  12   6        2.60       10.90     80.91 o 
   0  12   6       18.61      -16.84     76.95 o 
  -3  13   6       29.54       29.89     77.77 o 
  -2  13   6       14.48       57.13     89.33 o 
  -1  13   6       23.70       47.56     80.41 o 
  -3 -11   7       66.58       56.33     34.37 o 
  -2 -11   7       86.81       74.83     33.96 o 
  -5 -10   7       20.29       -4.62     42.11 o 
  -4 -10   7       43.22       38.85     31.37 o 
  -3 -10   7      124.45      125.68     35.19 o 
  -2 -10   7      151.19      117.95     34.85 o 
  -1 -10   7      163.04      118.78     36.60 o 
  -5  -9   7      104.42      147.29     51.19 o 
  -4  -9   7      134.91      160.33     48.55 o 
  -3  -9   7       80.93       64.90     30.52 o 
  -2  -9   7       83.49       46.18     29.46 o 
  -1  -9   7      168.18      218.59     38.98 o 
   0  -9   7      139.49      116.68     35.38 o 
  -6  -8   7        0.38       -7.27     43.10 o 
  -5  -8   7       13.32       13.54     38.80 o 
  -4  -8   7        9.18       10.73     37.81 o 
  -3  -8   7       64.70       48.74     27.07 o 
  -2  -8   7       76.25       86.15     31.76 o 
  -1  -8   7       45.47       39.37     27.01 o 
   0  -8   7       19.82        3.68     27.01 o 
   1  -8   7       32.88       15.69     43.76 o 
  -6  -7   7      216.46      204.92     54.99 o 
  -5  -7   7      225.54      261.06     53.33 o 
  -4  -7   7      233.56      241.41     51.19 o 
  -3  -7   7      156.81      144.10     30.43 o 
  -2  -7   7       31.51       32.19     25.97 o 
  -1  -7   7      108.26      103.93     31.58 o 
   0  -7   7      102.98      101.39     32.00 o 
   1  -7   7       99.57      138.21     56.47 o 
  -7  -6   7        9.95       -0.41     27.27 o 
  -6  -6   7       63.36       90.82     42.11 o 
  -5  -6   7      105.65      107.49     45.90 o 
  -4  -6   7      395.42      267.83     51.68 o 
  -3  -6   7      296.31      247.19     48.88 o 
  -2  -6   7      400.86      431.72     41.98 o 
  -1  -6   7      203.66      205.09     35.02 o 
   0  -6   7       51.94       50.00     30.07 o 
   1  -6   7       32.25       23.78     43.92 o 
  -7  -5   7       17.73       11.72     40.95 o 
  -6  -5   7        4.32        1.16     33.35 o 
  -5  -5   7        8.40       31.04     34.84 o 
  -4  -5   7        1.47      -14.70     31.70 o 
  -3  -5   7       17.34       -4.29     29.72 o 
  -2  -5   7      127.28      127.64     39.46 o 
  -1  -5   7      189.88      169.47     32.77 o 
   0  -5   7      253.13      256.73     47.97 o 
   1  -5   7       99.02       92.15     32.89 o 
   2  -5   7       62.84      110.96     51.19 o 
  -7  -4   7       11.53       -6.44     36.16 o 
  -6  -4   7        4.58        7.43     33.19 o 
  -5  -4   7       61.51       41.12     34.18 o 
  -4  -4   7      173.56      141.34     40.79 o 
  -3  -4   7      263.29      164.13     42.44 o 
  -2  -4   7      193.04      221.10     44.09 o 
  -1  -4   7      177.63      145.47     42.11 o 
   0  -4   7      122.81      135.73     42.27 o 
   1  -4   7       69.60       74.63     28.95 o 
  -7  -3   7       55.65       74.80     45.74 o 
  -6  -3   7      141.49      151.42     43.26 o 
  -5  -3   7       92.41       57.63     37.48 o 
  -4  -3   7       39.70       43.10     32.53 o 
  -3  -3   7       75.12       71.66     35.50 o 
  -2  -3   7      233.43      213.67     46.89 o 
  -1  -3   7      353.00      314.56     51.19 o 
   0  -3   7      331.31      357.49     56.97 o 
   1  -3   7      334.18      427.34     62.75 o 
  -7  -2   7        1.60      -19.98     34.35 o 
  -6  -2   7        3.70       -1.32     32.36 o 
  -5  -2   7       65.87       65.22     34.84 o 
  -4  -2   7      136.83       93.95     38.64 o 
  -3  -2   7      156.15      156.37     43.10 o 
  -2  -2   7       82.39       88.84     38.14 o 
  -1  -2   7       84.78       63.57     36.82 o 
   0  -2   7       41.53       41.94     38.64 o 
   1  -2   7       40.66       48.05     40.29 o 
   2  -2   7        0.46       16.68     44.91 o 
  -7  -1   7       90.83       81.08     41.61 o 
  -6  -1   7       86.66       94.95     37.65 o 
  -5  -1   7      157.60      115.92     39.30 o 
  -4  -1   7       40.84       37.48     31.04 o 
  -3  -1   7       42.11       30.38     34.18 o 
  -2  -1   7       35.35       52.01     35.34 o 
  -1  -1   7       92.73       84.71     37.65 o 
   0  -1   7      194.71      211.36     49.37 o 
   1  -1   7      228.00      195.84     49.87 o 
  -7   0   7        5.40      -11.56     38.64 o 
  -6   0   7       33.73        4.29     27.58 o 
  -5   0   7      102.98       83.22     34.68 o 
  -4   0   7      468.64      412.48     50.36 o 
  -3   0   7      671.92      548.04     55.98 o 
  -2   0   7      705.12      701.60     61.10 o 
  -1   0   7      343.47      350.22     52.84 o 
   0   0   7      123.61      144.98     44.91 o 
   1   0   7        3.49        1.22     34.01 o 
   2   0   7       32.96       -0.99     81.74 o 
  -7   1   7      102.13       89.99     44.09 o 
  -6   1   7      100.99      133.25     39.46 o 
  -5   1   7      166.76      167.43     42.93 o 
  -4   1   7       54.23       28.90     33.68 o 
  -3   1   7       49.34       61.43     34.35 o 
  -2   1   7       25.23       13.71     30.55 o 
  -1   1   7       81.98      110.47     39.46 o 
   0   1   7      189.19      196.66     46.07 o 
   1   1   7      220.71      221.63     94.45 o 
   2   1   7      225.35      181.20    100.48 o 
  -7   2   7        1.92       -6.60     36.66 o 
  -5   2   7       63.29       96.27     35.67 o 
  -4   2   7      150.93      111.46     37.65 o 
  -3   2   7      165.22      193.36     42.11 o 
  -2   2   7       80.50       96.27     40.45 o 
  -1   2   7       81.40       84.71     38.47 o 
   0   2   7       42.13       23.56     33.56 o 
   1   2   7       30.94       39.14     34.99 o 
   2   2   7        1.19        3.26     36.58 o 
  -7   3   7       62.13       55.15     41.78 o 
  -5   3   7      111.96      133.09     38.47 o 
  -4   3   7       50.42       33.02     32.20 o 
  -3   3   7       90.93      102.21     39.96 o 
  -2   3   7      224.52      211.36     46.07 o 
  -1   3   7      347.75      387.05     54.82 o 
   0   3   7      306.89      298.51     88.67 o 
   1   3   7      373.90      337.31     89.00 o 
   2   3   7      179.46      119.36    111.71 o 
  -7   4   7       10.92       33.35     40.95 o 
  -5   4   7       56.61       81.08     37.32 o 
  -4   4   7      166.52      147.45     40.62 o 
  -3   4   7      284.73      289.46     51.68 o 
  -2   4   7      184.33      200.13     46.89 o 
  -1   4   7      174.73      246.69     78.27 o 
   0   4   7      130.00      130.45     80.74 o 
   1   4   7       71.46       29.89     73.97 o 
   2   4   7        1.51       49.04     83.88 o 
  -7   5   7       13.54      -13.54     41.12 o 
  -5   5   7        8.42       25.92     30.71 o 
  -4   5   7        3.07       -9.74     30.05 o 
  -3   5   7       31.05       23.28     36.33 o 
  -1   5   7      194.85      238.60     81.08 o 
   0   5   7      234.89      248.51     85.37 o 
   1   5   7       99.25      115.26     86.52 o 
   2   5   7       58.46       15.36     78.10 o 
  -7   6   7       14.17      -12.71     41.12 o 
  -5   6   7      107.86       97.59     40.95 o 
  -4   6   7      428.11      467.46     60.10 o 
  -2   6   7      389.49      397.61     79.92 o 
  -1   6   7      216.21      290.12     79.59 o 
   0   6   7       65.94       60.43     74.31 o 
   1   6   7       37.22       50.53     79.75 o 
  -6   7   7      246.93      283.35     56.80 o 
  -2   7   7       33.69       16.84     67.54 o 
  -1   7   7      104.31      113.44     73.31 o 
   0   7   7       95.53       93.62     82.07 o 
   1   7   7       97.35       96.60     89.33 o 
  -3   8   7       61.96       86.69     73.64 o 
  -2   8   7       74.76      102.71     71.99 o 
  -1   8   7       40.91       39.46     80.74 o 
   0   8   7       18.57       28.07     75.79 o 
   1   8   7       39.13       29.56     80.08 o 
  -3   9   7       94.60       93.79     82.89 o 
  -2   9   7       78.61      145.64     79.09 o 
  -1   9   7      179.66      109.31     86.03 o 
   0   9   7      136.97      157.86     81.08 o 
  -4  10   7       33.31      -29.23     84.54 o 
  -3  10   7      117.68       99.40     85.86 o 
  -2  10   7      149.31      107.16     89.17 o 
  -1  10   7      170.76      112.61     80.74 o 
  -3  11   7       67.34       46.73     88.01 o 
  -2  11   7       89.44       94.62     90.32 o 
  -3  -8   8       24.72       53.00     44.75 o 
  -4  -7   8       84.82       86.03     47.06 o 
  -3  -7   8      125.48      164.30     55.65 o 
  -2  -7   8       63.67       56.47     45.41 o 
  -1  -7   8       59.04       68.94     34.20 o 
  -5  -6   8       67.59       44.58     45.24 o 
  -4  -6   8        4.99      -11.23     35.83 o 
  -3  -6   8        9.28      -20.97     35.17 o 
  -2  -6   8        1.07      -38.31     37.65 o 
  -1  -6   8        6.58        4.46     39.13 o 
  -5  -5   8      113.19       88.01     46.07 o 
  -4  -5   8       24.80        9.74     41.94 o 
  -3  -5   8        0.50       12.55     33.19 o 
  -2  -5   8       22.25       -0.99     37.32 o 
  -1  -5   8       15.31       16.02     42.11 o 
   0  -5   8        4.99      -31.87     35.50 o 
  -6  -4   8       46.76       76.78     44.25 o 
  -5  -4   8       61.29       37.65     41.61 o 
  -4  -4   8      163.83      144.15     47.39 o 
  -3  -4   8      209.10      182.13     48.55 o 
  -2  -4   8       88.32      101.05     47.22 o 
  -1  -4   8       66.02       32.86     37.15 o 
   0  -4   8       23.42       -2.64     38.31 o 
  -6  -3   8       25.97       12.55     36.00 o 
  -5  -3   8        4.91      -21.80     34.68 o 
  -4  -3   8        2.86       20.81     37.81 o 
  -3  -3   8       29.37       20.48     37.15 o 
  -2  -3   8       53.03       69.19     41.28 o 
  -1  -3   8       11.92       21.47     38.80 o 
   0  -3   8       10.45       -1.16     41.61 o 
  -6  -2   8       64.56       24.77     40.29 o 
  -5  -2   8      106.08      121.36     45.41 o 
  -4  -2   8      169.61      176.35     47.56 o 
  -3  -2   8      144.82      111.95     46.56 o 
  -2  -2   8       86.58       67.37     44.58 o 
  -1  -2   8       20.99       15.36     40.45 o 
   0  -2   8        6.59      -33.85     33.35 o 
  -6  -1   8      208.22      185.76     52.18 o 
  -5  -1   8      146.48      110.63     42.93 o 
  -4  -1   8      163.11      189.40     50.20 o 
  -3  -1   8       26.26       38.47     37.98 o 
  -2  -1   8        6.03        1.82     35.34 o 
  -1  -1   8       17.17       14.20     38.80 o 
   0  -1   8        4.94      -31.54     38.31 o 
  -6   0   8       99.65       62.42     42.44 o 
  -5   0   8       92.99       92.96     40.29 o 
  -4   0   8       73.40      106.67     45.74 o 
  -3   0   8       21.05      -17.50     35.01 o 
  -2   0   8        4.22      -38.47     31.04 o 
  -1   0   8        0.71        1.98     37.81 o 
   0   0   8       11.06      -18.66     37.98 o 
  -6   1   8      215.72      206.57     47.06 o 
  -5   1   8      136.58      122.85     42.77 o 
  -4   1   8      184.18      155.88     48.88 o 
  -3   1   8       30.75       37.98     38.97 o 
  -2   1   8        8.84        9.58     36.00 o 
  -1   1   8       18.59       28.07     38.31 o 
   0   1   8        7.55       21.14     40.95 o 
  -6   2   8       62.27       55.15     38.97 o 
  -5   2   8      100.81       85.04     40.29 o 
  -4   2   8      159.40      178.33     50.20 o 
  -3   2   8      125.30      107.00     44.75 o 
  -2   2   8       72.98      112.45     44.09 o 
  -1   2   8       21.82       15.85     39.79 o 
   0   2   8        5.95        5.78     40.29 o 
  -5   3   8        9.13        7.10     37.65 o 
  -4   3   8        0.46      -31.37     30.71 o 
  -3   3   8       30.02       51.35     40.79 o 
  -2   3   8       68.71       12.05     39.79 o 
  -1   3   8       16.18       13.87     38.97 o 
   0   3   8       15.81       -5.28     41.12 o 
  -5   4   8       57.96       59.94     39.30 o 
  -4   4   8      182.97      186.92     50.36 o 
  -3   4   8      222.15      218.29     52.51 o 
  -2   4   8       91.80       76.45     48.05 o 
  -1   4   8       61.12       68.86     49.54 o 
   0   4   8       19.64        5.12     41.61 o 
  -5   5   8      113.11       89.50     46.73 o 
  -4   5   8       22.46        8.42     36.66 o 
  -3   5   8        0.64      -23.12     38.47 o 
  -2   5   8       31.23       40.45     46.89 o 
  -1   5   8       16.42        7.93     45.57 o 
  -5   6   8       62.59       48.55     44.75 o 
  -4   6   8       12.43      -33.68     37.81 o 
  -3   6   8       14.65      -12.22     40.45 o 
  -4   7   8       83.39       88.01     45.08 o 
                                                 
